# Supplementary material for: Asian summer monsoon variability across Termination II and implications for ice age terminations
Source: Nat Commun. 2025 May 30;16:5025. doi: 10.1038/s41467-025-60398-w (PMC12125170; doi:10.1038/s41467-025-60398-w)
Supplement: Supplementary file 3 — Source Data [file 41467_2025_60398_MOESM3_ESM.zip]

Archive with 55 entries (51 files):
- Source Data/
- Source Data/Source data and code for Supplementary Figure 5/
- __MACOSX/Source Data/._Source data and code for Supplementary Figure 5
- Source Data/.DS_Store
- __MACOSX/Source Data/._.DS_Store
- Source Data/Figure 1.xlsx
- __MACOSX/Source Data/._Figure 1.xlsx
- Source Data/Supplementary Figure 7.xlsx
- __MACOSX/Source Data/._Supplementary Figure 7.xlsx
- Source Data/Supplementary Figure 6.xlsx
- __MACOSX/Source Data/._Supplementary Figure 6.xlsx
- Source Data/Figure 4.xlsx
- __MACOSX/Source Data/._Figure 4.xlsx
- Source Data/Supplementary Figure 5.xlsx
- __MACOSX/Source Data/._Supplementary Figure 5.xlsx
- Source Data/Supplementary Figure 4.xlsx
- __MACOSX/Source Data/._Supplementary Figure 4.xlsx
- Source Data/Figure 2.xlsx
- __MACOSX/Source Data/._Figure 2.xlsx
- Source Data/Figure 3.xlsx
- __MACOSX/Source Data/._Figure 3.xlsx
- Source Data/Source data and code for Supplementary Figure 5/.DS_Store
- __MACOSX/Source Data/Source data and code for Supplementary Figure 5/._.DS_Store
- Source Data/Source data and code for Supplementary Figure 5/Shima_w_recon_out.csv
- __MACOSX/Source Data/Source data and code for Supplementary Figure 5/._Shima_w_recon_out.csv
- Source Data/Source data and code for Supplementary Figure 5/readme.html
- __MACOSX/Source Data/Source data and code for Supplementary Figure 5/._readme.html
- Source Data/Source data and code for Supplementary Figure 5/chineseCavesPlot.svg
- __MACOSX/Source Data/Source data and code for Supplementary Figure 5/._chineseCavesPlot.svg
- Source Data/Source data and code for Supplementary Figure 5/functions/
- __MACOSX/Source Data/Source data and code for Supplementary Figure 5/._functions
- Source Data/Source data and code for Supplementary Figure 5/Shima_c_out.csv
- __MACOSX/Source Data/Source data and code for Supplementary Figure 5/._Shima_c_out.csv
- Source Data/Source data and code for Supplementary Figure 5/data/
- __MACOSX/Source Data/Source data and code for Supplementary Figure 5/._data
- Source Data/Source data and code for Supplementary Figure 5/ChineseCavesPlotter.m
- __MACOSX/Source Data/Source data and code for Supplementary Figure 5/._ChineseCavesPlotter.m
- Source Data/Source data and code for Supplementary Figure 5/functions/ols.m
- __MACOSX/Source Data/Source data and code for Supplementary Figure 5/functions/._ols.m
- Source Data/Source data and code for Supplementary Figure 5/functions/panEvapFunc.m
- __MACOSX/Source Data/Source data and code for Supplementary Figure 5/functions/._panEvapFunc.m
- Source Data/Source data and code for Supplementary Figure 5/functions/calciteToWater.m
- __MACOSX/Source Data/Source data and code for Supplementary Figure 5/functions/._calciteToWater.m
- Source Data/Source data and code for Supplementary Figure 5/functions/formT_MC_func.m
- __MACOSX/Source Data/Source data and code for Supplementary Figure 5/functions/._formT_MC_func.m
- Source Data/Source data and code for Supplementary Figure 5/data/He et al. 2021_Table S2_Triple oxygen isotope data_fromAronEtAl2021Database.csv
- __MACOSX/Source Data/Source data and code for Supplementary Figure 5/data/._He et al. 2021_Table S2_Triple oxygen isotope data_fromAronEtAl2021Database.csv
- Source Data/Source data and code for Supplementary Figure 5/data/Uechi and Uemura 2019_RainfallData_V02.xlsx
- __MACOSX/Source Data/Source data and code for Supplementary Figure 5/data/._Uechi and Uemura 2019_RainfallData_V02.xlsx
- Source Data/Source data and code for Supplementary Figure 5/data/TableS9_renorm Sha et al 2020.csv
- __MACOSX/Source Data/Source data and code for Supplementary Figure 5/data/._TableS9_renorm Sha et al 2020.csv
- Source Data/Source data and code for Supplementary Figure 5/data/tripleOdata_ChineseCaves_V03.xlsx
- __MACOSX/Source Data/Source data and code for Supplementary Figure 5/data/._tripleOdata_ChineseCaves_V03.xlsx
- Source Data/Source data and code for Supplementary Figure 5/data/tradData_cc_ChineseCaves.xlsx
- __MACOSX/Source Data/Source data and code for Supplementary Figure 5/data/._tradData_cc_ChineseCaves.xlsx
