# Supplementary material for: Asian summer monsoon variability across Termination II and implications for ice age terminations
Source: Nat Commun. 2025 May 30;16:5025. doi: 10.1038/s41467-025-60398-w (PMC12125170; doi:10.1038/s41467-025-60398-w)
Supplement: Supplementary file 3 — Source Data [file 41467_2025_60398_MOESM3_ESM.zip › Source Data/Figure 1.xlsx]

## Sheet: Figure 1a
Figure 1a		SM9 depth	MOD-AGE mediane age (ka BP)	s2- age (ka BP)	s2+ age (ka BP)	δ18O (‰, VPDB)		SM12 depth	MOD-AGE mediane age (ka BP)	s2- age (ka BP)	s2+ age (ka BP)	δ18O (‰, VPDB)		SM16 depth	MOD-AGE mediane age (ka BP)	s2- age (ka BP)	s2+ age (ka BP)	δ18O (‰, VPDB)		SM17 depth	MOD-AGE mediane age (ka BP)	s2- age (ka BP)	s2+ age (ka BP)	δ18O (‰, VPDB)
		1	122.569	121.695	123.364	-9.636		1	130.765	130.193	131.274	-5.683		1	133.569	132.914	134.115	-5.673		1	126.189	125.416	126.873	-8.848
		2	122.595	121.731	123.385	-9.076		2	130.767	130.196	131.277	-5.718		2	133.579	132.926	134.124	-5.599		2	126.192	125.421	126.876	-9.045
		3	122.621	121.765	123.405	-9.493		3	130.769	130.2	131.278	-5.7		3	133.588	132.937	134.134	-5.537		3	126.195	125.428	126.878	-9.185
		4	122.647	121.801	123.426	-9.222		4	130.772	130.203	131.279	-5.253		4	133.598	132.948	134.143	-5.205		4	126.199	125.437	126.881	-9.088
		5	122.675	121.837	123.446	-9.229		5	130.774	130.207	131.279	-5.466		5	133.609	132.959	134.152	-5.102		5	126.203	125.445	126.884	-8.973
		6	122.7	121.872	123.466	-9.036		6	130.776	130.21	131.279	-5.309		6	133.619	132.971	134.16	-5.663		6	126.207	125.453	126.886	-8.993
		7	122.726	121.906	123.486	-9.58		7	130.779	130.213	131.28	-5.193		7	133.629	132.982	134.168	-5.598		7	126.209	125.461	126.889	-8.655
		8	122.753	121.937	123.507	-8.783		8	130.782	130.216	131.28	-5.382		8	133.639	132.994	134.177	-5.655		8	126.213	125.469	126.892	-8.344
		9	122.78	121.969	123.527	-8.915		9	130.783	130.219	131.281	-5.678		9	133.648	133.005	134.185	-5.96		9	126.217	125.477	126.894	-8.561
		10	122.806	122.004	123.548	-8.832		10	130.784	130.221	131.283	-5.991		10	133.657	133.017	134.193	-5.964		10	126.221	125.485	126.897	-9.233
		11	122.832	122.038	123.568	-8.842		11	130.786	130.225	131.284	-5.825		11	133.666	133.029	134.201	-5.917		11	126.224	125.494	126.9	-9.18
		12	122.859	122.067	123.587	-9.179		12	130.789	130.229	131.285	-5.808		12	133.676	133.041	134.21	-5.958		12	126.229	125.499	126.903	-9.039
		13	122.885	122.094	123.604	-9.951		13	130.791	130.232	131.287	-5.51		13	133.686	133.053	134.218	-5.951		13	126.234	125.502	126.905	-9.327
		14	122.911	122.127	123.621	-9.547		14	130.795	130.233	131.288	-5.406		14	133.695	133.065	134.226	-5.7		14	126.236	125.505	126.908	-9.334
		15	122.938	122.164	123.639	-9.329		15	130.796	130.238	131.289	-5.44		15	133.705	133.077	134.235	-5.737		15	126.241	125.508	126.911	-9.516
		16	122.964	122.204	123.661	-8.818		16	130.799	130.244	131.291	-5.673		16	133.716	133.088	134.243	-5.965		16	126.244	125.512	126.913	-9.495
		17	122.993	122.243	123.682	-9.732		17	130.801	130.247	131.292	-5.066		17	133.725	133.1	134.251	-5.645		17	126.248	125.515	126.915	-9.603
		18	123.02	122.276	123.704	-9.065		18	130.804	130.251	131.293	-5.123		18	133.735	133.111	134.26	-5.829		18	126.253	125.52	126.917	-9.51
		19	123.049	122.309	123.725	-9.307		19	130.807	130.254	131.294	-5.373		19	133.745	133.121	134.268	-5.681		19	126.258	125.527	126.919	-9.69
		20	123.075	122.343	123.743	-9.169		20	130.809	130.258	131.296	-5.395		20	133.754	133.132	134.276	-5.545		20	126.261	125.534	126.922	-9.487
		21	123.102	122.376	123.763	-10.056		21	130.812	130.263	131.297	-5.084		21	133.765	133.142	134.285	-5.656		21	126.263	125.541	126.924	-9.464
		22	123.127	122.409	123.784	-9.891		22	130.815	130.27	131.298	-5.232		22	133.775	133.154	134.293	-5.959		22	126.266	125.548	126.925	-9.533
		23	123.152	122.442	123.808	-9.474		23	130.818	130.274	131.3	-5.382		23	133.784	133.165	134.301	-6.066		23	126.27	125.555	126.927
		24	123.181	122.475	123.832	-8.995		24	130.82	130.278	131.301	-5.63		24	133.794	133.177	134.31	-6.066		24	126.273	125.562	126.929	-9.566
		25	123.207	122.508	123.853			25	130.823	130.282	131.302	-5.614		25	133.804	133.189	134.318	-5.699		25	126.275	125.57	126.93	-9.463
		26	123.236	122.541	123.873	-9.094		26	130.824	130.286	131.303	-5.73		26	133.814	133.201	134.327	-5.737		26	126.278	125.578	126.932	-9.517
		27	123.263	122.574	123.893	-9.396		27	130.825	130.29	131.305	-5.693		27	133.824	133.213	134.335	-5.86		27	126.282	125.586	126.933	-9.501
		28	123.289	122.605	123.913	-9.338		28	130.827	130.293	131.307	-5.869		28	133.834	133.225	134.344	-6.165		28	126.286	125.593	126.935	-9.312
		29	123.315	122.636	123.933	-9.196		29	130.828	130.296	131.309	-5.748		29	133.844	133.237	134.353	-6.033		29	126.289	125.601	126.937	-9.399
		30	123.342	122.671	123.954	-9.106		30	130.83	130.3	131.312	-6.075		30	133.854	133.249	134.362	-5.79		30	126.292	125.606	126.939	-9.134
		31	123.368	122.706	123.976	-9.211		31	130.832	130.303	131.314	-6.149		31	133.864	133.261	134.371	-5.001		31	126.294	125.609	126.941	-8.808
		32	123.396	122.737	123.997	-9.331		32	130.834	130.306	131.317	-5.948		32	133.874	133.272	134.38	-5.032		32	126.298	125.616	126.945	-9.194
		33	123.423	122.771	124.018	-9.242		33	130.837	130.31	131.319	-5.575		33	133.884	133.284	134.388	-5.572		33	126.301	125.623	126.949
		34	123.45	122.804	124.042	-9.75		34	130.84	130.313	131.322	-6.113		34	133.894	133.295	134.397	-5.465		34	126.305	125.63	126.952	-8.705
		35	123.477	122.837	124.063	-9.719		35	130.841	130.316	131.324	-6.141		35	133.904	133.307	134.406	-5.364		35	126.309	125.637	126.956	-9.143
		36	123.504	122.87	124.084	-9.831		36	130.842	130.32	131.327	-6.212		36	133.913	133.318	134.415	-5.73		36	126.312	125.644	126.96	-9.041
		37	123.531	122.903	124.104	-9.433		37	130.844	130.323	131.329	-5.811		37	133.923	133.33	134.424	-5.872		37	126.315	125.651	126.962	-9.013
		38	123.557	122.935	124.125	-9.7		38	130.848	130.326	131.332	-6.032		38	133.934	133.342	134.432	-5.347		38	126.319	125.658	126.963	-9.253
		39	123.581	122.967	124.144	-9.883		39	130.85	130.33	131.334	-6.136		39	133.944	133.354	134.441	-6.018		39	126.323	125.665	126.965	-9.248
		40	123.607	123.002	124.162	-9.378		40	130.852	130.333	131.337	-6.318		40	133.954	133.365	134.45	-6.102		40	126.328	125.672	126.966	-9.267
		41	123.634	123.034	124.185	-9.103		41	130.854	130.336	131.339	-6.353		41	133.963	133.377	134.459	-6.178		41	126.333	125.679	126.967	-9.438
		42	123.66	123.067	124.202	-9.578		42	130.856	130.34	131.342	-5.849		42	133.973	133.389	134.468	-6.285		42	126.337	125.686	126.968	-9.324
		43	123.686	123.101	124.224	-9.518		43	130.859	130.343	131.344	-5.719		43	133.984	133.401	134.476	-6.325		43	126.34	125.693	126.97	-9.162
		44	123.712	123.137	124.246	-9.469		44	130.861	130.348	131.345	-5.709		44	133.994	133.413	134.485	-6.213		44	126.344	125.7	126.971	-9.204
		45	123.739	123.174	124.269	-9.289		45	130.862	130.352	131.347	-6.055		45	134.004	133.424	134.494	-5.43		45	126.348	125.708	126.973	-9.403
		46	123.765	123.21	124.292	-8.99		46	130.865	130.356	131.348	-5.955		46	134.014	133.436	134.503	-5.576		46	126.352	125.715	126.975	-8.983
		47	123.792	123.245	124.315	-9.003		47	130.867	130.36	131.35	-5.845		47	134.024	133.448	134.512	-5.212		47	126.355	125.722	126.978	-8.901
		48	123.818	123.278	124.338	-9.117		48	130.87	130.364	131.351	-5.721		48	134.033	133.46	134.52	-4.766		48	126.358	125.729	126.98	-9.085
		49	123.845	123.312	124.36	-9.509		49	130.873	130.368	131.352	-5.691		49	134.043	133.472	134.529	-5.803		49	126.362	125.735	126.983	-8.847
		50	123.871	123.346	124.382	-8.969		50	130.874	130.373	131.354	-5.523		50	134.053	133.483	134.538	-5.735		50	126.367	125.74	126.986	-8.943
		51	123.898	123.379	124.403	-9.055		51	130.876	130.377	131.355	-5.467		51	134.064	133.495	134.547	-5.847		51	126.371	125.747	126.989	-9.029
		52	123.917	123.407	124.426	-9.507		52	130.878	130.38	131.357	-5.413		52	134.074	133.507	134.556	-4.781		52	126.375	125.754	126.99	-9.261
		53	123.943	123.439	124.44	-9.34		53	130.881	130.385	131.358	-5.511		53	134.083	133.519	134.565	-5.375		53	126.379	125.761	126.992	-9.099
		54	123.968	123.469	124.454	-9.114		54	130.882	130.389	131.36	-5.461		54	134.093	133.531	134.573	-5.571		54	126.383	125.768	126.995	-9.316
		55	123.994	123.5	124.471	-8.923		55	130.885	130.394	131.361	-5.572		55	134.103	133.542	134.583	-5.648		55	126.387	125.775	126.997	-9.411
		56	124.017	123.534	124.497	-9.368		56	130.887	130.398	131.362	-5.762		56	134.115	133.554	134.592	-4.633		56	126.39	125.781	126.999	-9.807
		57	124.041	123.566	124.523	-9.403		57	130.889	130.401	131.365	-5.852		57	134.123	133.566	134.602	-5.288		57	126.393	125.788	127.002	-10.078
		58	124.066	123.597	124.544	-8.847		58	130.891	130.404	131.367	-5.847		58	134.132	133.578	134.611	-4.7		58	126.397	125.795	127.004	-9.655
		59	124.09	123.627	124.564	-9.326		59	130.893	130.408	131.37	-5.75		59	134.142	133.59	134.62	-4.994		59	126.4	125.802	127.007	-9.112
		60	124.116	123.656	124.58	-9.07		60	130.895	130.412	131.373	-6.183		60	134.152	133.601	134.63	-5.629		60	126.404	125.806	127.009	-8.771
		61	124.142	123.684	124.602	-9.597		61	130.898	130.417	131.376	-6.216		61	134.162	133.613	134.639	-5.723		61	126.407	125.81	127.011	-9.287
		62	124.17	123.713	124.622	-9.408		62	130.9	130.421	131.378	-6.152		62	134.172	133.625	134.648	-5.359		62	126.41	125.813	127.012	-9.021
		63	124.195	123.744	124.641	-9.267		63	130.902	130.426	131.381	-5.917		63	134.183	133.637	134.658	-5.42		63	126.414	125.817	127.014	-9.407
		64	124.218	123.77	124.66	-9.76		64	130.904	130.43	131.383	-5.992		64	134.192	133.649	134.667	-5.819		64	126.417	125.822	127.016	-8.97
		65	124.242	123.799	124.679	-8.848		65	130.907	130.433	131.384	-5.613		65	134.202	133.661	134.677	-6.161		65	126.421	125.829	127.021	-9.4
		66	124.267	123.824	124.699	-9.71		66	130.909	130.437	131.384	-5.555		66	134.212	133.674	134.686	-6.192		66	126.425	125.836	127.024	-9.233
		67	124.295	123.855	124.718	-9.408		67	130.912	130.44	131.385	-5.526		67	134.224	133.687	134.695	-6.171		67	126.427	125.844	127.026	-8.455
		68	124.319	123.884	124.744	-9.204		68	130.913	130.444	131.386	-5.476		68	134.233	133.698	134.705	-5.714		68	126.43	125.851	127.029	-8.808
		69	124.343	123.916	124.77	-9.097		69	130.916	130.449	131.387	-5.857		69	134.243	133.71	134.713	-6.022		69	126.435	125.858	127.031	-8.86
		70	124.367	123.948	124.792	-8.934		70	130.917	130.452	131.387	-5.837		70	134.252	133.722	134.721	-6.132		70	126.438	125.865	127.033	-9.181
		71	124.39	123.977	124.803	-9.018		71	130.921	130.454	131.388	-5.773		71	134.263	133.733	134.728	-6.32		71	126.443	125.872	127.036	-9.413
		72	124.414	124.006	124.824	-9.862		72	130.922	130.458	131.389	-5.998		72	134.273	133.745	134.736	-6.524		72	126.446	125.875	127.038	-9.264
		73	124.438	124.035	124.846	-9.735		73	130.923	130.461	131.39	-5.983		73	134.283	133.756	134.743	-6.382		73	126.45	125.878	127.041	-9.23
		74	124.462	124.06	124.868	-9.48		74	130.924	130.465	131.39	-5.796		74	134.292	133.768	134.75	-6.52		74	126.456	125.881	127.043	-8.738
		75	124.49	124.09	124.89	-9.575		75	130.926	130.467	131.391	-5.852		75	134.303	133.779	134.758	-6.462		75	126.458	125.884	127.045	-8.726
		76	124.516	124.117	124.91	-9.448		76	130.927	130.467	131.392	-5.804		76	134.314	133.791	134.767	-6.296		76	126.462	125.888	127.048	-9.107
		77	124.542	124.143	124.933	-9.237		77	130.93	130.468	131.393	-5.906		77	134.323	133.803	134.774	-6.242		77	126.466	125.892	127.05	-8.906
		78	124.567	124.169	124.955	-9.521		78	130.932	130.47	131.393	-6.012		78	134.333	133.815	134.782	-6.558		78	126.469	125.898	127.053	-8.662
		79	124.595	124.196	124.977	-10.042		79	130.935	130.473	131.394	-5.775		79	134.344	133.827	134.79	-6.388		79	126.473	125.905	127.055	-9.009
		80	124.621	124.221	125.001	-9.534		80	130.938	130.475	131.396	-5.91		80	134.354	133.838	134.797	-6.119		80	126.477	125.914	127.057	-9.064
		81	124.646	124.246	125.027	-9.693		81	130.941	130.476	131.396	-5.95		81	134.364	133.85	134.806	-6.301		81	126.48	125.918	127.059	-9.35
		82	124.671	124.271	125.053	-9.108		82	130.944	130.479	131.397	-5.925		82	134.374	133.862	134.815	-6.365		82	126.483	125.925	127.06	-9.391
		83	124.695	124.298	125.076	-9.278		83	130.946	130.484	131.398	-5.833		83	134.383	133.874	134.825	-6.231		83	126.487	125.932	127.062	-9.273
		84	124.719	124.331	125.104	-9.141		84	130.949	130.489	131.398	-5.909		84	134.392	133.886	134.834	-6.24		84	126.492	125.939	127.063	-9.024
		85	124.744	124.353	125.131	-8.49		85	130.952	130.493	131.398	-6.072		85	134.402	133.896	134.842	-6.313		85	126.497	125.946	127.065	-9.205
		86	124.771	124.375	125.159	-9.22		86	130.954	130.498	131.399	-6.088		86	134.412	133.907	134.85	-6.14		86	126.502	125.953	127.066	-8.882
		87	124.797	124.406	125.186	-9.942		87	130.957	130.502	131.399	-5.923		87	134.422	133.918	134.858	-6.207		87	126.506	125.96	127.068	-9.002
		88	124.822	124.434	125.21	-10.03		88	130.958	130.503	131.4	-5.718		88	134.431	133.93	134.867	-6.162		88	126.51	125.966	127.069	-9.205
		89	124.849	124.46	125.236	-9.97		89	130.961	130.504	131.4	-5.595		89	134.44	133.942	134.877	-6.212		89	126.513	125.969	127.07	-9.305
		90	124.874	124.483	125.263	-8.507		90	130.964	130.504	131.402	-5.853		90	134.45	133.953	134.887	-5.937		90	126.517	125.971	127.072	-9.18
		91	124.901	124.506	125.289	-9.149		91	130.966	130.505	131.403	-5.898		91	134.46	133.965	134.897	-5.879		91	126.521	125.974	127.073	-9.29
		92	124.928	124.53	125.315	-9.034		92	130.968	130.505	131.405	-6.035		92	134.47	133.976	134.906	-6.089		92	126.524	125.98	127.075	-9.728
		93	124.953	124.555	125.341	-9.252		93	130.971	130.506	131.408	-6.043		93	134.481	133.988	134.915	-5.971		93	126.528	125.987	127.076	-9.469
		94	124.983	124.576	125.368	-9.128		94	130.973	130.509	131.411	-6.002		94	134.49	133.999	134.924	-5.955		94	126.531	125.993	127.078	-8.744
		95	125.012	124.599	125.391			95	130.975	130.512	131.412	-5.942		95	134.5	134.009	134.932	-5.826		95	126.535	126	127.081	-8.833
		96	125.036	124.624	125.415	-8.851		96	130.977	130.515	131.413	-5.907		96	134.51	134.022	134.942	-5.625		96	126.539	126.006	127.084	-8.671
		97	125.063	124.643	125.435	-9.037		97	130.979	130.519	131.414	-5.82		97	134.521	134.034	134.951	-5.631		97	126.544	126.013	127.087	-8.545
		98	125.089	124.67	125.459	-8.861		98	130.981	130.522	131.414	-5.869		98	134.531	134.046	134.96	-5.528		98	126.549	126.02	127.09	-8.284
		99	125.115	124.693	125.488	-9.724		99	130.984	130.524	131.415	-5.866		99	134.541	134.058	134.969	-5.799		99	126.551	126.026	127.094	-8.474
		100	125.142	124.717	125.516	-8.679		100	130.986	130.528	131.416	-6.09		100	134.551	134.069	134.978	-5.788		100	126.556	126.033	127.097	-8.707
		101	125.165	124.741	125.542	-9.277		101	130.988	130.531	131.417	-5.928		101	134.561	134.081	134.986	-5.635		101	126.559	126.04	127.101	-8.915
		102	125.192	124.764	125.567	-9.376		102	130.99	130.535	131.418	-5.742		102	134.57	134.093	134.995	-5.395		102	126.562	126.048	127.107	-8.617
		103	125.217	124.786	125.589	-9.434		103	130.992	130.538	131.419	-5.685		103	134.581	134.104	135.004	-5.368		103	126.566	126.053	127.113	-8.694
		104	125.242	124.803	125.615	-9.212		104	130.994	130.541	131.42	-5.901		104	134.59	134.116	135.013	-5.541		104	126.57	126.06	127.115	-9.007
		105	125.268	124.82	125.644			105	130.996	130.544	131.422	-5.804		105	134.6	134.127	135.021	-5.46		105	126.575	126.067	127.118	-8.746
		106	125.295	124.837	125.674	-9.356		106	130.998	130.545	131.423	-5.986		106	134.61	134.139	135.03	-5.545		106	126.579	126.075	127.12	-9.135
		107	125.322	124.859	125.697	-10.162		107	131.001	130.546	131.425	-5.892		107	134.62	134.151	135.039	-5.635		107	126.583	126.08	127.122	-9.404
		108	125.345	124.874	125.726	-9.368		108	131.004	130.547	131.428	-5.921		108	134.63	134.162	135.048	-5.489		108	126.587	126.086	127.125	-9.618
		109	125.37	124.891	125.76	-9.217		109	131.006	130.549	131.431	-5.614		109	134.639	134.174	135.056	-5.461		109	126.591	126.092	127.127	-9.06
		110	125.394	124.913	125.786	-8.942		110	131.009	130.552	131.433	-5.476		110	134.65	134.186	135.065	-5.473		110	126.594	126.096	127.129	-8.647
		111	125.419	124.936	125.816	-9.463		111	131.011	130.554	131.434	-5.538		111	134.66	134.197	135.074	-5.571		111	126.597	126.1	127.131	-9.045
		112	125.445	124.956	125.844	-9.153		112	131.014	130.554	131.437	-5.562		112	134.67	134.209	135.083	-5.709		112	126.601	126.105	127.134	-9.239
		113	125.471	124.975	125.873	-8.846		113	131.015	130.554	131.439	-5.474		113	134.68	134.22	135.092	-5.8		113	126.605	126.112	127.135	-9.011
		114	125.497	124.992	125.908	-9.975		114	131.017	130.556	131.442	-5.456		114	134.69	134.232	135.1	-5.559		114	126.609	126.119	127.137	-9.249
		115	125.524	125.007	125.936			115	131.019	130.558	131.444	-5.504		115	134.7	134.244	135.109	-5.392		115	126.613	126.125	127.139	-9.134
		116	125.549	125.022	125.966	-9.667		116	131.022	130.562	131.446	-5.661		116	134.71	134.255	135.118	-5.325		116	126.617	126.133	127.143	-9.102
		117	125.572	125.037	125.995	-9.555		117	131.024	130.566	131.448	-5.546		117	134.72	134.267	135.127	-5.577		117	126.621	126.14	127.145	-9.224
		118	125.598	125.052	126.023	-9.054		118	131.026	130.569	131.45	-5.78		118	134.73	134.279	135.136	-5.068		118	126.625	126.145	127.147	-9.083
		119	125.622	125.076	126.052	-9.31		119	131.028	130.57	131.452	-5.883		119	134.74	134.291	135.145	-5.403		119	126.628	126.148	127.149	-8.724
		120	125.647	125.094	126.08	-8.825		120	131.03	130.57	131.454	-5.957		120	134.75	134.303	135.155	-5.231		120	126.632	126.151	127.151	-8.871
		121	125.671	125.113	126.106	-9.171		121	131.032	130.572	131.457	-5.833		121	134.76	134.315	135.165	-5.279		121	126.636	126.154	127.152	-8.949
		122	125.696	125.136	126.134	-9.225		122	131.034	130.575	131.457	-5.975		122	134.77	134.326	135.175	-5.569		122	126.64	126.158	127.154	-8.823
		123	125.719	125.158	126.157	-9.562		123	131.036	130.577	131.458	-5.855		123	134.78	134.337	135.184	-5.647		123	126.644	126.161	127.156	-8.888
		124	125.742	125.179	126.179	-9.194		124	131.038	130.58	131.458	-5.912		124	134.789	134.348	135.194	-5.556		124	126.648	126.166	127.158	-8.85
		125	125.765	125.197	126.21			125	131.04	130.584	131.46	-6.021		125	134.799	134.359	135.203	-5.551		125	126.652	126.171	127.16	-9.125
		126	125.788	125.22	126.24	-9.401		126	131.042	130.588	131.462	-5.937		126	134.809	134.37	135.213	-5.234		126	126.656	126.177	127.165	-8.709
		127	125.812	125.243	126.264	-9.149		127	131.044	130.592	131.464	-5.539		127	134.819	134.382	135.223	-5.565		127	126.66	126.182	127.169	-9.395
		128	125.834	125.264	126.286	-9.136		128	131.046	130.596	131.465	-5.742		128	134.829	134.395	135.232	-5.646		128	126.664	126.188	127.172	-9.26
		129	125.857	125.285	126.318	-9.126		129	131.048	130.6	131.467	-5.722		129	134.839	134.407	135.242	-5.767		129	126.668	126.194	127.175	-9.416
		130	125.88	125.304	126.342	-8.926		130	131.05	130.603	131.469			130	134.849	134.419	135.251	-6.128		130	126.672	126.2	127.178	-9.19
		131	125.901	125.321	126.365	-9.659		131	131.052	130.607	131.471	-5.876		131	134.859	134.43	135.261	-6.231		131	126.676	126.206	127.18	-9.151
		132	125.922	125.341	126.387	-9.428		132	131.055	130.611	131.473			132	134.869	134.442	135.27	-6.161		132	126.68	126.211	127.184	-8.823
		133	125.943	125.364	126.408	-9.555		133	131.058	130.615	131.475	-6.42		133	134.879	134.454	135.28	-6.126		133	126.683	126.217	127.189	-9.182
		134	125.961	125.386	126.431	-9.231		134	131.06	130.619	131.477	-6.35		134	134.889	134.465	135.289	-5.996		134	126.687	126.221	127.194	-9.156
		135	125.977	125.406	126.451			135	131.063	130.622	131.479	-6.337		135	134.898	134.477	135.299	-6.155		135	126.69	126.226	127.199	-9.398
		136	125.991	125.415	126.468	-9.195		136	131.066	130.626	131.481	-6.134		136	134.908	134.489	135.308	-6.111		136	126.694	126.232	127.203	-9.424
		137	126	125.419	126.482	-8.75		137	131.067	130.63	131.483	-6.071		137	134.918	134.5	135.318	-6.026		137	126.697	126.237	127.208	-9.198
		138	126.003	125.423	126.482	-9.639		138	131.07	130.632	131.484	-6.161		138	134.927	134.512	135.328	-6.025		138	126.7	126.242	127.213	-9.51
		139	126.004	125.427	126.483	-9.83		139	131.073	130.634	131.486	-6.006		139	134.937	134.524	135.337	-5.845		139	126.704	126.248	127.215	-9.413
		140	126.007	125.432	126.486	-9.498		140	131.075	130.637	131.487	-5.693		140	134.947	134.535	135.347	-5.814		140	126.707	126.253	127.216	-9.213
		141	126.009	125.437	126.489	-9.446		141	131.076	130.641	131.488	-5.739		141	134.957	134.547	135.357	-5.978		141	126.712	126.256	127.218	-9.419
		142	126.011	125.444	126.492	-9.058		142	131.078	130.645	131.488	-5.55		142	134.967	134.559	135.366	-6.061		142	126.715	126.259	127.221	-9.791
		143	126.016	125.454	126.496	-9.984		143	131.081	130.648	131.49	-5.772		143	134.976	134.571	135.375	-6.138		143	126.718	126.264	127.225	-9.477
		144	126.019	125.454	126.501	-9.237		144	131.082	130.651	131.492	-5.493		144	134.986	134.582	135.385	-6.061		144	126.722	126.269	127.229
		145	126.021	125.456	126.506			145	131.084	130.654	131.493	-5.804		145	134.997	134.594	135.394	-5.956		145	126.728	126.274	127.233	-9.493
		146	126.023	125.461	126.508	-10.036		146	131.087	130.657	131.495	-5.783		146	135.007	134.606	135.404	-6.017		146	126.732	126.278	127.237	-9.344
		147	126.026	125.466	126.508	-9.31		147	131.088	130.66	131.497	-5.727		147	135.018	134.616	135.413	-6.055		147	126.737	126.283	127.241	-9.566
		148	126.027	125.471	126.508	-9.393		148	131.09	130.66	131.5	-5.555		148	135.028	134.627	135.422	-6.269		148	126.74	126.288	127.244	-9.52
		149	126.029	125.476	126.508	-9.375		149	131.092	130.661	131.503	-5.42		149	135.038	134.638	135.431	-6.208		149	126.746	126.293	127.246	-9.758
		150	126.032	125.481	126.508	-9.118		150	131.094	130.662	131.506	-5.437		150	135.048	134.649	135.439	-6.031		150	126.75	126.297	127.249	-8.923
		151	126.037	125.486	126.511	-9.126		151	131.097	130.662	131.509	-5.423		151	135.058	134.66	135.448	-6.193		151	126.752	126.3	127.252	-9.18
		152	126.041	125.49	126.514	-9.486		152	131.098	130.663	131.511	-5.518		152	135.068	134.671	135.457	-5.933		152	126.756	126.301	127.254	-9.13
		153	126.044	125.496	126.516	-9.76		153	131.101	130.664	131.513	-5.802		153	135.077	134.681	135.465	-5.937		153	126.759	126.303	127.257	-9.359
		154	126.05	125.501	126.525	-9.386		154	131.103	130.664	131.515	-5.685		154	135.087	134.692	135.475	-6.054		154	126.763	126.304	127.26	-8.95
		155	126.055	125.511	126.535			155	131.106	130.666	131.517	-6.032		155	135.098	134.703	135.485	-6.204		155	126.767	126.308	127.262	-9.078
		156	126.06	125.517	126.543	-8.867		156	131.107	130.668	131.517	-6.006		156	135.108	134.714	135.495	-6.139		156	126.769	126.314	127.266	-9.473
		157	126.067	125.519	126.551			157	131.109	130.67	131.517	-6.034		157	135.118	134.725	135.505	-6.28		157	126.773	126.321	127.27	-9.343
		158	126.072	125.522	126.559	-8.855		158	131.111	130.672	131.517	-6.033		158	135.128	134.736	135.514	-6.253		158	126.777	126.328	127.274	-9.554
		159	126.08	125.528	126.566	-9.247		159	131.113	130.674	131.519	-5.773		159	135.138	134.747	135.522	-6.041		159	126.781	126.335	127.279	-9.903
		160	126.086	125.535	126.576	-8.978		160	131.115	130.676	131.521	-5.89		160	135.148	134.758	135.53	-6.085		160	126.785	126.339	127.283	-9.587
		161	126.095	125.542	126.585	-9.988		161	131.118	130.678	131.523	-6.003		161	135.158	134.768	135.538	-6.112		161	126.788	126.342	127.287	-8.905
		162	126.101	125.547	126.594	-9.641		162	131.121	130.68	131.525	-5.976		162	135.168	134.779	135.546	-6.25		162	126.793	126.344	127.291	-9.647
		163	126.109	125.551	126.603	-9.666		163	131.123	130.682	131.527	-5.884		163	135.179	134.79	135.555	-6.119		163	126.796	126.351	127.296	-9.847
		164	126.117	125.556	126.612	-9.22		164	131.126	130.684	131.528	-5.853		164	135.189	134.801	135.564	-6.198		164	126.8	126.356	127.3	-10.114
		165	126.126	125.559	126.621			165	131.127	130.686	131.53	-5.733		165	135.199	134.812	135.574	-5.902		165	126.804	126.359	127.302	-9.962
		166	126.137	125.562	126.63	-9.442		166	131.13	130.688	131.532	-5.355		166	135.209	134.823	135.584	-5.812		166	126.807	126.362	127.306	-9.384
		167	126.144	125.567	126.64	-9.336		167	131.132	130.69	131.534	-5.404		167	135.219	134.834	135.594	-5.974		167	126.811	126.367	127.31	-9.151
		168	126.152	125.571	126.649	-9.954		168	131.134	130.692	131.536	-5.444		168	135.229	134.845	135.604	-6.164		168	126.814	126.372	127.314	-9.121
		169	126.158	125.576	126.661	-9.505		169	131.137	130.694	131.538	-5.376		169	135.239	134.855	135.614	-5.886		169	126.817	126.377	127.318	-8.768
		170	126.165	125.581	126.676	-9.126		170	131.138	130.696	131.543	-5.977		170	135.249	134.866	135.624	-5.86		170	126.822	126.382	127.321	-8.753
		171	126.172	125.586	126.684	-9.014		171	131.141	130.698	131.547	-5.954		171	135.259	134.878	135.634	-5.814		171	126.825	126.386	127.325	-8.784
		172	126.178	125.591	126.691	-8.941		172	131.144	130.701	131.549	-6.06		172	135.269	134.89	135.644	-5.849		172	126.829	126.39	127.328	-8.573
		173	126.183	125.596	126.702	-9.146		173	131.147	130.702	131.551	-6.318		173	135.28	134.901	135.654	-5.856		173	126.832	126.392	127.331	-8.908
		174	126.191	125.601	126.714	-9.168		174	131.149	130.704	131.553	-6.034		174	135.289	134.911	135.663	-5.716		174	126.836	126.394	127.334	-9.098
		175	126.196	125.606	126.726			175	131.151	130.706	131.555	-5.939		175	135.3	134.922	135.67	-5.774		175	126.84	126.397	127.338	-8.682
		176	126.203	125.611	126.737	-9.341		176	131.154	130.707	131.557	-5.922		176	135.309	134.932	135.677	-5.735		176	126.845	126.399	127.341	-8.607
		177	126.21	125.615	126.749	-8.914		177	131.156	130.709	131.559	-5.765		177	135.319	134.943	135.688	-5.874		177	126.848	126.402	127.344	-8.619
		178	126.218	125.62	126.757	-9.316		178	131.158	130.711	131.561	-5.416		178	135.329	134.954	135.698	-5.97		178	126.852	126.408	127.347	-8.845
		179	126.225	125.625	126.767	-9.253		179	131.16	130.713	131.562	-5.82		179	135.339	134.965	135.709	-5.857		179	126.855	126.415	127.35	-8.754
		180	126.232	125.63	126.775	-8.879		180	131.162	130.716	131.564	-5.837		180	135.349	134.975	135.719	-5.868		180	126.86	126.421	127.354	-8.984
		181	126.239	125.635	126.788	-9.383		181	131.164	130.718	131.566	-5.699		181	135.359	134.984	135.73	-6.563		181	126.863	126.423	127.359	-8.829
		182	126.247	125.639	126.801	-9.253		182	131.166	130.72	131.568	-5.914		182	135.369	134.995	135.74	-6.044		182	126.867	126.424	127.365	-8.827
		183	126.254	125.644	126.814	-9.533		183	131.17	130.723	131.57	-5.702		183	135.379	135.007	135.751	-6.428		183	126.871	126.426	127.368
		184	126.262	125.648	126.826	-9.205		184	131.171	130.725	131.572	-5.865		184	135.389	135.019	135.761	-6.183		184	126.875	126.427	127.371	-8.678
		185	126.269	125.653	126.838			185	131.174	130.728	131.574	-5.59		185	135.399	135.031	135.772	-6.337		185	126.88	126.429	127.373	-9.093
		186	126.276	125.658	126.849	-9.291		186	131.176	130.73	131.576	-5.608		186	135.409	135.043	135.781	-6.24		186	126.883	126.431	127.375	-9.08
		187	126.284	125.663	126.86	-9.409		187	131.178	130.733	131.578	-5.646		187	135.42	135.055	135.789	-6.239		187	126.888	126.433	127.378	-9.291
		188	126.291	125.667	126.871	-9.537		188	131.181	130.735	131.579	-5.563		188	135.43	135.065	135.797	-6.605		188	126.891	126.436	127.384	-8.644
		189	126.298	125.672	126.884	-9.17		189	131.183	130.736	131.581	-5.352		189	135.44	135.074	135.808	-6.296		189	126.894	126.439	127.391	-9.088
		190	126.306	125.677	126.896	-8.688		190	131.184	130.737	131.583	-5.276		190	135.45	135.085	135.82	-6.496		190	126.898	126.442	127.398	-8.982
		191	126.314	125.681	126.91	-8.869		191	131.186	130.738	131.585	-5.241		191	135.459	135.096	135.831	-6.461		191	126.902	126.445	127.404	-9.009
		192	126.321	125.684	126.921	-8.192		192	131.189	130.739	131.587	-5.325		192	135.469	135.107	135.841	-6.417		192	126.907	126.448	127.409	-8.858
		193	126.329	125.686	126.933	-8.321		193	131.191	130.74	131.589	-5.322		193	135.479	135.118	135.85	-6.477		193	126.91	126.451	127.412	-8.847
		194	126.338	125.689	126.942	-8.908		194	131.194	130.744	131.591	-5.275		194	135.489	135.127	135.859	-6.421		194	126.913	126.456	127.414	-8.74
		195	126.346	125.692	126.951			195	131.196	130.746	131.594	-5.004		195	135.5	135.139	135.869	-6.289		195	126.917	126.462	127.417	-8.804
		196	126.354	125.697	126.96	-9.068		196	131.198	130.746	131.598	-4.98		196	135.511	135.149	135.88	-6.4		196	126.92	126.467	127.419	-9.205
		197	126.361	125.702	126.972	-8.656		197	131.201	130.748	131.602	-5.053		197	135.519	135.159	135.888	-6.32		197	126.923	126.471	127.421	-9.136
		198	126.369	125.706	126.985	-9.345		198	131.204	130.75	131.603	-5.34		198	135.53	135.169	135.896	-6.377		198	126.927	126.476	127.424	-9.08
		199	126.377	125.71	126.997	-8.853		199	131.206	130.752	131.604	-5.238		199	135.54	135.18	135.905	-6.311		199	126.931	126.48	127.426	-8.942
		200	126.382	125.714	127.009	-8.691		200	131.209	130.754	131.605	-5.672		200	135.55	135.19	135.913	-6.378		200	126.934	126.482	127.428	-9.029
		201	126.388	125.718	127.021	-9.544		201	131.212	130.755	131.606	-5.646		201	135.56	135.2	135.921	-6.44		201	126.936	126.484	127.431	-8.974
		202	126.394	125.721	127.033	-8.811		202	131.215	130.757	131.606	-5.804		202	135.57	135.21	135.931	-6.375		202	126.939	126.486	127.433	-8.772
		203	126.4	125.724	127.042	-9.114		203	131.218	130.759	131.609	-5.746		203	135.58	135.221	135.942	-6.509		203	126.943	126.487	127.435	-8.887
		204	126.407	125.728	127.05	-8.928		204	131.22	130.759	131.611	-5.719		204	135.59	135.233	135.951	-6.451		204	126.948	126.489	127.437	-9.177
		205	126.417	125.731	127.061			205	131.222	130.76	131.615	-5.679		205	135.599	135.244	135.959	-6.455		205	126.952	126.491	127.442	-8.945
		206	126.424	125.734	127.071	-9.028		206	131.225	130.76	131.618	-5.771		206	135.61	135.256	135.967	-6.344		206	126.955	126.492	127.448	-9.13
		207	126.43	125.737	127.086	-8.305		207	131.226	130.761	131.622	-5.79		207	135.621	135.266	135.976	-6.45		207	126.956	126.498	127.453	-9.077
		208	126.437	125.74	127.099	-9.476		208	131.228	130.762	131.626	-5.832		208	135.631	135.277	135.986	-6.31		208	126.961	126.505	127.458
		209	126.443	125.743	127.114	-8.754		209	131.23	130.766	131.629	-5.605		209	135.641	135.288	135.997	-6.338		209	126.967	126.512	127.464	-9.338
		210	126.45	125.746	127.128			210	131.233	130.77	131.633	-5.68		210	135.65	135.301	136.007	-6.387		210	126.973	126.519	127.471	-9.318
		211	126.457	125.751	127.142	-8.939		211	131.234	130.773	131.636	-5.311		211	135.661	135.314	136.016	-6.311		211	126.979	126.527	127.479	-9.27
		212	126.463	125.755	127.153	-9.206		212	131.236	130.776	131.64	-5.284		212	135.671	135.325	136.025	-6.445		212	126.985	126.535	127.486	-9.091
		213	126.469	125.759	127.165	-9.173		213	131.237	130.778	131.642	-5.392		213	135.682	135.336	136.035	-6.384		213	126.992	126.542	127.494	-9.05
		214	126.475	125.762	127.174	-9.771		214	131.238	130.779	131.643	-5.315		214	135.692	135.346	136.046	-6.339		214	127	126.549	127.501	-9.05
		215	126.483	125.766	127.182			215	131.24	130.781	131.645	-5.118		215	135.702	135.356	136.056	-6.334		215	127.008	126.557	127.508	-8.835
		216	126.491	125.769	127.195	-9.951		216	131.243	130.782	131.646	-4.954		216	135.712	135.367	136.066	-6.504		216	127.015	126.564	127.513	-8.972
		217	126.498	125.772	127.21	-9.339		217	131.245	130.784	131.648	-5.23		217	135.722	135.377	136.076	-6.212		217	127.022	126.572	127.518	-8.742
		218	126.505	125.776	127.222	-8.931		218	131.248	130.786	131.65	-5.09		218	135.732	135.388	136.085	-6.736		218	127.03	126.579	127.523	-8.956
		219	126.512	125.779	127.233	-9.039		219	131.25	130.787	131.653	-5.378		219	135.742	135.398	136.095	-6.401		219	127.038	126.586	127.528	-9.213
		220	126.518	125.783	127.243			220	131.252	130.789	131.655	-5.227		220	135.752	135.409	136.106	-6.317		220	127.045	126.594	127.534
		221	126.524	125.788	127.254	-9.039		221	131.255	130.791	131.658	-5.338		221	135.763	135.419	136.117	-6.433		221	127.051	126.601	127.539	-9.253
		222	126.531	125.793	127.264	-9.025		222	131.257	130.792	131.661	-5.333		222	135.773	135.429	136.127	-6.446		222	127.058	126.609	127.549	-9.142
		223	126.538	125.797	127.274	-9.639		223	131.259	130.794	131.665	-5.231		223	135.783	135.439	136.137	-6.133		223	127.065	126.616	127.558	-9.079
		224	126.544	125.801	127.285	-8.739		224	131.262	130.797	131.668	-5.486		224	135.794	135.449	136.147	-6.005		224	127.071	126.623	127.563	-8.848
		225	126.55	125.804	127.3			225	131.264	130.8	131.672	-5.647		225	135.804	135.46	136.157	-5.767		225	127.079	126.63	127.568	-8.72
		226	126.556	125.807	127.312	-8.46		226	131.266	130.801	131.675	-5.604		226	135.814	135.47	136.168	-6.09		226	127.086	126.638	127.574	-8.859
		227	126.564	125.81	127.323	-8.666		227	131.268	130.801	131.679	-5.615		227	135.825	135.48	136.179	-6.075		227	127.094	126.647	127.579	-9.341
		228	126.573	125.813	127.335	-8.899		228	131.27	130.802	131.682	-5.243		228	135.836	135.49	136.188	-6.023		228	127.102	126.656	127.585	-8.736
		229	126.58	125.816	127.347	-9.102		229	131.272	130.803	131.686	-5.142		229	135.846	135.502	136.198	-6.12		229	127.109	126.663	127.59	-8.123
		230	126.587	125.819	127.365			230	131.274	130.804	131.688	-5.194		230	135.856	135.513	136.208	-5.806		230	127.116	126.67	127.596	-8.517
		231	126.593	125.822	127.377	-9.44		231	131.276	130.804	131.689	-5.377		231	135.866	135.524	136.218	-6.011		231	127.123	126.678	127.602	-8.686
		232	126.599	125.825	127.386	-9.024		232	131.277	130.804	131.692	-5.217		232	135.877	135.534	136.229	-5.874		232	127.13	126.687	127.611	-8.536
		233	126.608	125.829	127.396	-8.732		233	131.279	130.805	131.696	-5.594		233	135.886	135.545	136.238	-5.805		233	127.137	126.699	127.62	-8.329
		234	126.616	125.833	127.407	-8.631		234	131.281	130.805	131.698	-5.637		234	135.896	135.555	136.249	-5.75		234	127.144	126.711	127.628	-8.626
		235	126.623	125.836	127.42			235	131.283	130.805	131.7	-5.603		235	135.905	135.566	136.259	-5.339		235	127.152	126.723	127.633	-8.502
		236	126.629	125.84	127.434			236	131.285	130.805	131.702	-5.294		236	135.915	135.576	136.269	-5.558		236	127.159	126.731	127.637	-8.381
		237	126.636	125.844	127.446	-8.677		237	131.288	130.805	131.704	-5.18		237	135.926	135.586	136.281	-5.664		237	127.168	126.739	127.642	-8.306
		238	126.642	125.847	127.458	-9.782		238	131.29	130.806	131.707	-5.354		238	135.936	135.597	136.293	-5.743		238	127.176	126.748	127.65	-8.793
		239	126.648	125.851	127.468	-8.807		239	131.292	130.806	131.71	-5.457		239	135.946	135.607	136.304	-5.962		239	127.186	126.756	127.66	-8.483
		240	126.654	125.855	127.479			240	131.295	130.806	131.714	-5.205		240	135.957	135.618	136.315	-6.01		240	127.194	126.764	127.664	-8.653
		241	126.659	125.858	127.491	-8.936		241	131.296	130.806	131.717	-5.128		241	135.967	135.628	136.326	-5.722		241	127.202	126.772	127.669	-8.791
		242	126.665	125.861	127.503	-9.106		242	131.299	130.807	131.72	-5.368		242	135.979	135.639	136.337	-5.609		242	127.208	126.78	127.676	-8.683
		243	126.672	125.864	127.511	-9.361		243	131.301	130.807	131.723	-5.456		243	135.99	135.649	136.346	-5.69		243	127.216	126.788	127.683	-8.881
		244	126.68	125.868	127.519	-9.409		244	131.303	130.807	131.726	-5.429		244	136	135.659	136.356	-5.901		244	127.224	126.796	127.692	-8.933
		245	126.686	125.872	127.526			245	131.305	130.808	131.727	-5.192		245	136.01	135.669	136.365	-5.769		245	127.232	126.804	127.698	-9.076
		246	126.692	125.876	127.536	-10.253		246	131.307	130.808	131.728	-5.107		246	136.02	135.68	136.377	-5.649		246	127.24	126.812	127.703	-8.969
		247	126.699	125.879	127.548			247	131.309	130.808	131.73	-5.06		247	136.03	135.691	136.388	-5.474		247	127.248	126.82	127.708	-8.823
		248	126.706	125.883	127.561			248	131.311	130.81	131.733	-4.955		248	136.041	135.701	136.398	-5.549		248	127.255	126.829	127.713	-9.076
		249	126.714	125.887	127.574	-8.821		249	131.314	130.813	131.734	-5.28		249	136.051	135.711	136.409	-5.554		249	127.261	126.837	127.718	-9.158
		250	126.721	125.891	127.587			250	131.317	130.815	131.738	-5.435		250	136.061	135.721	136.42	-5.874		250	127.269	126.845	127.723	-9.151
		251	126.729	125.895	127.598	-9		251	131.319	130.818	131.741	-5.468		251	136.071	135.731	136.431	-5.93		251	127.277	126.855	127.729	-9.223
		252	126.735	125.899	127.606	-8.577		252	131.321	130.82	131.744	-5.353		252	136.081	135.742	136.442	-5.859		252	127.284	126.866	127.736
								253	131.324	130.822	131.747	-5.472		253	136.092	135.753	136.453	-5.731		253	127.291	126.876	127.742	-8.705
								254	131.326	130.825	131.749	-5.451		254	136.103	135.763	136.464	-5.704		254	127.299	126.886	127.75	-8.315
								255	131.328	130.827	131.752	-5.253		255	136.113	135.774	136.475	-5.515		255	127.306	126.893	127.757	-8.568
								256	131.328	130.831	131.753	-5.45		256	136.124	135.784	136.485	-5.415		256	127.313	126.901	127.765
								257	131.329	130.833	131.754	-5.353		257	136.133	135.794	136.494	-5.549		257	127.319	126.911	127.772	-8.787
								258	131.33	130.835	131.754	-5.347		258	136.143	135.805	136.504	-5.635		258	127.326	126.921	127.779	-8.866
								259	131.332	130.837	131.754	-5.524		259	136.154	135.815	136.513	-5.722		259	127.333	126.927	127.786	-8.825
								260	131.334	130.839	131.755	-5.711		260	136.164	135.824	136.523	-5.641		260	127.339	126.934	127.79	-8.974
								261	131.335	130.841	131.755	-5.45		261	136.174	135.833	136.535	-5.408		261	127.347	126.94	127.794	-8.806
								262	131.336	130.843	131.756	-5.475		262	136.184	135.841	136.545	-5.248		262	127.354	126.946	127.798	-8.768
								263	131.338	130.845	131.759	-5.199		263	136.195	135.85	136.555	-5.436		263	127.364	126.953	127.807	-8.939
								264	131.339	130.847	131.761	-5.346		264	136.205	135.861	136.566	-5.664		264	127.373	126.959	127.818	-8.473
								265	131.341	130.849	131.763	-5.391		265	136.216	135.873	136.577	-5.521		265	127.38	126.965	127.825	-8.453
								266	131.343	130.851	131.765	-5.69		266	136.226	135.883	136.588	-5.423		266	127.388	126.971	127.835	-8.659
								267	131.345	130.853	131.768	-5.688		267	136.238	135.893	136.596	-5.513		267	127.395	126.978	127.846	-8.698
								268	131.346	130.855	131.769	-5.771		268	136.248	135.904	136.607	-5.53		268	127.404	126.984	127.853	-8.883
								269	131.348	130.857	131.771	-5.673		269	136.257	135.914	136.617	-5.473		269	127.411	126.99	127.86	-8.895
								270	131.35	130.859	131.772	-5.757		270	136.267	135.924	136.627	-5.658		270	127.418	126.997	127.866	-9.086
								271	131.352	130.859	131.774	-5.859		271	136.278	135.934	136.638	-5.548		271	127.425	127.003	127.869	-9.343
								272	131.353	130.86	131.775	-5.913		272	136.288	135.945	136.648	-5.564		272	127.433	127.009	127.874	-9.186
								273	131.355	130.86	131.776	-6.093		273	136.297	135.956	136.659	-5.731		273	127.439	127.015	127.883	-9.12
								274	131.356	130.861	131.778	-5.908		274	136.309	135.967	136.669	-5.783		274	127.447	127.022	127.888	-9.127
								275	131.358	130.861	131.779	-5.981		275	136.319	135.977	136.679	-5.837		275	127.454	127.032	127.896	-8.969
								276	131.359	130.862	131.78	-6.06		276	136.329	135.987	136.689	-6.111		276	127.46	127.041	127.906	-9.15
								277	131.361	130.862	131.781	-5.909		277	136.338	135.997	136.7	-5.454		277	127.467	127.048	127.914	-8.745
								278	131.363	130.863	131.782	-5.791		278	136.349	136.006	136.71	-5.7		278	127.475	127.055	127.92	-8.625
								279	131.364	130.863	131.783	-5.652		279	136.359	136.016	136.72	-5.929		279	127.482	127.062	127.927	-8.848
								280	131.365	130.864	131.784	-5.631		280	136.369	136.025	136.73	-5.851		280	127.49	127.068	127.934	-8.614
								281	131.366	130.864	131.785	-5.613		281	136.378	136.034	136.74	-6.026		281	127.496	127.076	127.942	-8.559
								282	131.368	130.865	131.786	-5.573		282	136.389	136.044	136.75	-5.931		282	127.505	127.082	127.951	-8.506
								283	131.369	130.865	131.787	-5.624		283	136.399	136.053	136.76	-5.758		283	127.512	127.092	127.96	-8.661
								284	131.371	130.868	131.788	-5.98		284	136.409	136.063	136.77	-5.777		284	127.52	127.103	127.968	-8.792
								285	131.372	130.871	131.789	-6.037		285	136.419	136.072	136.782	-5.913		285	127.527	127.11	127.976	-8.593
								286	131.373	130.874	131.791	-6.202		286	136.429	136.081	136.794	-6.184		286	127.535	127.117	127.985	-8.945
								287	131.374	130.876	131.794	-6.189		287	136.438	136.091	136.806	-6.152		287	127.543	127.123	127.993	-8.86
								288	131.375	130.877	131.797	-5.981		288	136.448	136.099	136.818	-6.265		288	127.552	127.133	128.001	-8.753
								289	131.375	130.877	131.799	-5.637		289	136.458	136.107	136.83	-6.047		289	127.558	127.142	128.009	-8.834
								290	131.378	130.877	131.801	-5.602		290	136.468	136.116	136.841	-6.056		290	127.565	127.152	128.015	-8.508
								291	131.38	130.877	131.801	-5.372		291	136.478	136.126	136.85	-6.239		291	127.572	127.161	128.022	-8.427
								292	131.382	130.877	131.801	-5.424		292	136.488	136.135	136.859	-6.29		292	127.579	127.169	128.03	-8.614
								293	131.383	130.877	131.803	-5.353		293	136.497	136.144	136.869	-6.183		293	127.586	127.177	128.04	-8.523
								294	131.385	130.878	131.805	-5.373		294	136.507	136.153	136.88	-6.159		294	127.594	127.185	128.05	-8.737
								295	131.387	130.878	131.807	-5.108		295	136.516	136.162	136.891	-6.178		295	127.601	127.193	128.059	-8.83
								296	131.39	130.878	131.809	-5.108		296	136.525	136.171	136.9	-6.182		296	127.608	127.201	128.068	-8.857
								297	131.391	130.878	131.811	-5.438		297	136.535	136.181	136.909	-6.349		297	127.616	127.208	128.076	-8.757
								298	131.391	130.878	131.813	-5.685		298	136.545	136.189	136.918	-6.163		298	127.623	127.213	128.086	-8.885
								299	131.392	130.879	131.815	-5.594		299	136.554	136.198	136.927	-6.327		299	127.63	127.217	128.094	-8.992
								300	131.393	130.88	131.816	-5.306		300	136.564	136.207	136.936	-6.364		300	127.638	127.222	128.101	-9.122
								301	131.394	130.882	131.818	-5.581		301	136.574	136.216	136.947	-6.556		301	127.647	127.227	128.109	-9.105
								302	131.395	130.885	131.82	-5.386		302	136.584	136.226	136.957	-6.418		302	127.655	127.232	128.118	-9.178
								303	131.395	130.887	131.822	-5.383		303	136.594	136.234	136.968	-6.482		303	127.663	127.24	128.126	-9.184
								304	131.396	130.889	131.824	-5.402		304	136.603	136.242	136.977	-6.766		304	127.67	127.251	128.134	-9.195
								305	131.399	130.892	131.826	-5.426		305	136.612	136.25	136.988	-6.697		305	127.678	127.259	128.142	-9.269
								306	131.4	130.894	131.827	-5.304		306	136.621	136.259	136.999	-6.779		306	127.686	127.263	128.151	-9.418
								307	131.402	130.896	131.831	-5.189		307	136.63	136.267	137.01	-6.702		307	127.694	127.271	128.159	-9.205
								308	131.404	130.897	131.833	-5.003		308	136.64	136.275	137.021	-6.625		308	127.701	127.278	128.167	-9.285
								309	131.406	130.898	131.835	-5.067		309	136.649	136.284	137.031	-6.811		309	127.709	127.286	128.176	-9.099
								310	131.408	130.899	131.836	-5.105		310	136.659	136.29	137.042	-6.838		310	127.716	127.294	128.184	-9.329
								311	131.41	130.899	131.839	-5.136		311	136.667	136.298	137.052	-6.833		311	127.724	127.301	128.192	-9.364
								312	131.411	130.899	131.841	-5.192		312	136.676	136.306	137.059	-7.038		312	127.732	127.309	128.201	-9.184
								313	131.414	130.899	131.845	-5.218		313	136.686	136.315	137.067	-6.759		313	127.739	127.317	128.209	-9.008
								314	131.415	130.901	131.847	-5.203		314	136.695	136.324	137.077	-6.566		314	127.746	127.325	128.22	-9.09
								315	131.417	130.903	131.849	-5.242		315	136.703	136.332	137.087	-6.604		315	127.753	127.333	128.231	-9.118
								316	131.418	130.904	131.851	-5.494		316	136.713	136.34	137.098	-6.412		316	127.76	127.341	128.24	-9.317
								317	131.42	130.905	131.854	-5.432		317	136.722	136.348	137.109	-6.587		317	127.768	127.349	128.251	-8.888
								318	131.421	130.906	131.856	-5.393		318	136.731	136.355	137.121	-6.719		318	127.775	127.357	128.258	-8.81
								319	131.423	130.908	131.859	-5.551		319	136.739	136.363	137.132	-7.223		319	127.783	127.364	128.265	-8.671
								320	131.425	130.91	131.861	-5.62		320	136.748	136.371	137.143	-7.136		320	127.791	127.37	128.273	-8.655
								321	131.426	130.912	131.863	-5.631		321	136.756	136.378	137.153	-7.263		321	127.797	127.373	128.281	-8.88
								322	131.428	130.915	131.865	-5.565		322	136.766	136.385	137.163	-7.345		322	127.806	127.381	128.293	-8.908
								323	131.428	130.917	131.867	-5.566		323	136.773	136.392	137.172	-7.408		323	127.814	127.39	128.301	-8.842
								324	131.429	130.92	131.869	-5.338		324	136.783	136.399	137.182	-7.316		324	127.822	127.398	128.309	-8.835
								325	131.43	130.922	131.872	-5.314		325	136.79	136.407	137.191	-7.223		325	127.83	127.407	128.316	-8.933
								326	131.431	130.924	131.874	-5.33		326	136.8	136.414	137.2	-7.532		326	127.838	127.416	128.324	-8.849
								327	131.432	130.926	131.876	-5.459		327	136.809	136.423	137.21	-7.626		327	127.846	127.424	128.332	-8.932
								328	131.433	130.928	131.878	-5.471		328	136.818	136.431	137.221	-7.392		328	127.854	127.429	128.34	-8.643
								329	131.434	130.93	131.88	-5.334		329	136.83	136.442	137.232	-7.411		329	127.862	127.438	128.347	-8.847
								330	131.437	130.931	131.883	-5.295		330	136.843	136.46	137.245	-7.269		330	127.869	127.446	128.355	-9.035
								331	131.439	130.932	131.885	-5.533		331	136.859	136.477	137.26	-7.16		331	127.879	127.455	128.363	-9.271
								332	131.441	130.932	131.887	-5.494		332	136.874	136.494	137.273	-7.435		332	127.886	127.461	128.37	-9.034
								333	131.443	130.932	131.889	-5.459		333	136.889	136.51	137.287	-7.421		333	127.892	127.467	128.378	-8.92
								334	131.445	130.933	131.892	-5.339		334	136.905	136.526	137.302	-7.553		334	127.9	127.472	128.386
								335	131.447	130.933	131.894	-5.619		335	136.922	136.541	137.317	-7.647		335	127.909	127.478	128.394	-8.937
								336	131.449	130.934	131.896	-5.455		336	136.937	136.557	137.332	-7.733		336	127.916	127.484	128.405	-8.932
								337	131.451	130.934	131.898	-5.309		337	136.953	136.573	137.347	-7.797		337	127.924	127.49	128.416	-8.791
								338	131.452	130.935	131.9	-5.23		338	136.968	136.589	137.363	-7.62		338	127.931	127.496	128.427	-8.621
								339	131.453	130.935	131.903	-5.315		339	136.983	136.604	137.378	-7.63		339	127.94	127.501	128.439	-8.673
								340	131.454	130.935	131.905	-5.355		340	136.999	136.62	137.393	-7.608		340	127.946	127.507	128.45	-8.764
								341	131.455	130.936	131.907	-5.541		341	137.015	136.636	137.409	-7.567		341	127.955	127.513	128.462	-9.009
								342	131.456	130.936	131.908	-5.128		342	137.03	136.652	137.424	-7.349		342	127.964	127.519	128.473	-8.89
								343	131.458	130.937	131.909	-5.133		343	137.046	136.668	137.44	-7.486		343	127.973	127.525	128.485	-8.847
								344	131.459	130.937	131.91	-5.245		344	137.062	136.684	137.457	-7.442		344	127.978	127.531	128.496	-8.626
								345	131.46	130.938	131.911	-5.4		345	137.08	136.7	137.474	-7.443		345	127.987	127.536	128.508	-8.627
								346	131.461	130.938	131.912	-5.327		346	137.097	136.716	137.492	-7.771		346	127.993	127.542	128.519	-8.769
								347	131.462	130.938	131.913	-5.459		347	137.113	136.731	137.51	-7.713		347	128	127.548	128.531	-8.736
								348	131.463	130.939	131.914	-5.427		348	137.128	136.748	137.526	-7.642		348	128.007	127.554	128.542	-8.829
								349	131.465	130.939	131.916	-5.305		349	137.143	136.764	137.542	-7.739		349	128.014	127.559	128.554	-8.964
								350	131.466	130.94	131.921	-5.353		350	137.16	136.781	137.558	-7.57		350	128.02	127.564	128.565	-8.949
								351	131.468	130.94	131.927	-5.27		351	137.175	136.795	137.576	-7.193		351	128.028	127.568	128.577	-8.977
								352	131.468	130.941	131.927	-5.349		352	137.192	136.811	137.595	-7.059		352	128.036	127.572	128.582	-8.546
								353	131.469	130.941	131.928	-5.244		353	137.21	136.827	137.613	-6.961		353	128.044	127.576	128.587	-8.703
								354	131.471	130.941	131.929	-5.159		354	137.228	136.843	137.631	-7.051		354	128.052	127.58	128.592	-8.406
								355	131.472	130.942	131.929	-5.301		355	137.244	136.858	137.647	-7.036		355	128.06	127.584	128.604	-8.578
								356	131.473	130.942	131.93	-5.131		356	137.26	136.874	137.66	-6.758		356	128.067	127.589	128.617	-8.717
								357	131.474	130.943	131.931	-5.155		357	137.277	136.89	137.678	-6.891		357	128.075	127.596	128.629	-8.679
								358	131.475	130.944	131.931	-5.254		358	137.292	136.906	137.697	-6.931		358	128.082	127.605	128.64	-8.776
								359	131.477	130.945	131.932	-5.178		359	137.308	136.922	137.712	-6.966		359	128.089	127.61	128.647	-8.843
								360	131.478	130.946	131.933	-5.217		360	137.325	136.938	137.727	-7.283		360	128.096	127.612	128.653	-8.8
								361	131.479	130.947	131.933	-5.193		361	137.341	136.955	137.743	-7.4		361	128.103	127.615	128.659	-8.813
								362	131.48	130.948	131.935	-5.319		362	137.358	136.974	137.761	-7.176		362	128.11	127.618	128.666	-8.593
								363	131.481	130.949	131.937	-5.474		363	137.375	136.993	137.778	-7.197		363	128.117	127.622	128.672	-8.261
								364	131.482	130.95	131.94	-5.48		364	137.393	137.013	137.794	-7.222		364	128.125	127.629	128.683	-8.354
								365	131.483	130.951	131.943	-5.153		365	137.411	137.032	137.808	-7.129		365	128.133	127.637	128.694	-8.663
								366	131.484	130.952	131.946	-5.433		366	137.428	137.044	137.822	-6.807		366	128.141	127.644	128.705	-8.768
								367	131.486	130.953	131.948	-5.463		367	137.444	137.057	137.838	-6.84		367	128.148	127.652	128.716	-8.56
								368	131.488	130.954	131.951	-5.499		368	137.46	137.069	137.855	-7.075		368	128.157	127.659	128.728	-8.561
								369	131.489	130.955	131.955	-5.401		369	137.476	137.082	137.872	-7.019		369	128.163	127.666	128.741	-8.425
								370	131.49	130.956	131.957	-5.414		370	137.491	137.101	137.888	-6.899		370	128.17	127.674	128.753	-8.223
								371	131.492	130.956	131.957	-5.342		371	137.508	137.12	137.903	-7.235		371	128.177	127.681	128.763	-8.471
								372	131.493	130.957	131.959	-5.314		372	137.525	137.139	137.917	-7.231		372	128.184	127.689	128.772	-8.443
								373	131.494	130.958	131.962	-5.521		373	137.542	137.158	137.935	-7.292		373	128.192	127.696	128.781	-8.426
								374	131.495	130.959	131.966	-5.556		374	137.558	137.175	137.953	-7.304		374	128.2	127.703	128.792	-8.771
								375	131.495	130.96	131.969	-5.585		375	137.574	137.19	137.971	-7.473		375	128.208	127.71	128.803	-8.666
								376	131.496	130.961	131.97	-5.538		376	137.59	137.206	137.99	-7.509		376	128.216	127.715	128.814	-8.761
								377	131.497	130.962	131.971	-5.552		377	137.605	137.221	138.006	-7.412		377	128.224	127.718	128.825	-8.762
								378	131.499	130.963	131.972	-5.289		378	137.621	137.237	138.025	-7.441		378	128.231	127.722	128.836	-8.849
								379	131.5	130.964	131.973	-5.428		379	137.637	137.252	138.042	-7.548		379	128.24	127.727	128.847	-8.888
								380	131.502	130.965	131.974	-5.277		380	137.653	137.268	138.058	-7.437		380	128.247	127.733	128.858	-8.593
								381	131.504	130.966	131.977	-5.323		381	137.67	137.283	138.073	-7.598		381	128.255	127.738	128.869	-8.976
								382	131.505	130.967	131.979	-5.516		382	137.687	137.297	138.09	-7.743		382	128.263	127.744	128.88	-8.915
								383	131.505	130.968	131.981	-5.581		383	137.705	137.313	138.108	-7.694		383	128.27	127.75	128.891	-8.754
								384	131.507	130.969	131.983	-5.801		384	137.722	137.33	138.124	-7.695		384	128.278	127.755	128.902	-8.395
								385	131.508	130.97	131.986	-5.759		385	137.739	137.346	138.143	-7.265		385	128.284	127.761	128.913	-8.514
								386	131.51	130.971	131.988	-5.654		386	137.755	137.361	138.162	-7.238		386	128.292	127.769	128.922	-8.49
								387	131.513	130.972	131.99	-5.681		387	137.773	137.375	138.178	-7.186		387	128.298	127.774	128.93	-8.432
								388	131.514	130.973	131.992	-5.443		388	137.79	137.388	138.195	-7.171		388	128.304	127.779	128.941	-8.383
								389	131.515	130.974	131.995	-5.572		389	137.806	137.403	138.211	-7.574		389	128.313	127.783	128.955	-8.497
								390	131.516	130.975	131.998	-5.575		390	137.823	137.417	138.227	-7.378		390	128.32	127.788	128.966	-8.325
								391	131.517	130.975	132.001	-5.481		391	137.84	137.435	138.244	-7.364		391	128.329	127.794	128.975	-8.439
								392	131.519	130.975	132.004	-5.724		392	137.856	137.453	138.26	-7.409		392	128.336	127.798	128.984	-8.138
								393	131.52	130.976	132.007	-5.867		393	137.873	137.471	138.277	-7.466		393	128.345	127.803	128.993	-8.479
								394	131.521	130.976	132.011	-5.788		394	137.889	137.484	138.293	-7.583		394	128.352	127.807	129.001	-8.408
								395	131.522	130.976	132.014	-6.024		395	137.907	137.497	138.309	-7.648		395	128.36	127.812	129.01	-8.282
								396	131.524	130.977	132.017	-5.947		396	137.924	137.511	138.326	-7.745		396	128.367	127.816	129.019	-8.266
								397	131.525	130.977	132.019	-5.9		397	137.941	137.525	138.341	-7.638		397	128.375	127.821	129.028	-8.28
								398	131.526	130.977	132.02	-5.65		398	137.959	137.545	138.357	-7.446		398	128.383	127.827	129.039	-8.541
								399	131.527	130.978	132.021	-5.615		399	137.977	137.557	138.375	-7.244		399	128.39	127.834	129.052	-8.68
								400	131.528	130.978	132.022	-5.562		400	137.994	137.57	138.391	-7.454		400	128.397	127.841	129.064	-8.967
								401	131.531	130.978	132.023	-5.862		401	138.009	137.583	138.408	-7.494		401	128.405	127.848	129.076	-8.881
								402	131.532	130.979	132.025	-5.579		402	138.025	137.595	138.424	-7.428		402	128.413	127.855	129.088	-8.775
								403	131.534	130.979	132.028	-5.6		403	138.042	137.614	138.441	-7.342		403	128.421	127.859	129.1	-8.976
								404	131.536	130.979	132.031	-5.475		404	138.059	137.632	138.458	-7.507		404	128.43	127.863	129.112	-8.92
								405	131.537	130.98	132.034	-5.727		405	138.076	137.65	138.476	-7.497		405	128.438	127.867	129.124	-9.146
								406	131.538	130.98	132.037	-5.63		406	138.093	137.668	138.494	-7.737		406	128.448	127.871	129.136	-9.24
								407	131.54	130.98	132.04	-5.756		407	138.11	137.685	138.513	-7.633		407	128.456	127.876	129.148	-8.991
								408	131.542	130.981	132.043	-5.532		408	138.127	137.7	138.531	-7.616		408	128.463	127.88	129.16	-9.069
								409	131.543	130.981	132.047	-5.703		409	138.142	137.716	138.549	-7.397		409	128.471	127.884	129.172	-8.806
								410	131.546	130.981	132.051	-5.706		410	138.156	137.73	138.568	-7.488		410	128.479	127.888	129.184	-8.859
								411	131.547	130.982	132.054	-5.64		411	138.173	137.744	138.587	-7.37		411	128.487	127.894	129.196	-8.907
								412	131.549	130.982	132.058	-5.616		412	138.19	137.759	138.606	-7.698		412	128.494	127.901	129.208	-8.566
								413	131.549	130.982	132.062	-5.508		413	138.206	137.773	138.625	-7.538		413	128.502	127.909	129.221	-8.74
								414	131.55	130.984	132.066	-5.692		414	138.223	137.789	138.641	-7.579		414	128.51	127.916	129.233	-8.771
								415	131.551	130.986	132.07	-5.716		415	138.238	137.805	138.661	-7.657		415	128.518	127.924	129.245	-8.587
								416	131.552	130.989	132.074	-5.741		416	138.254	137.82	138.678	-7.524		416	128.524	127.931	129.256	-8.752
								417	131.553	130.991	132.077	-5.75		417	138.27	137.836	138.697	-7.593		417	128.531	127.935	129.267	-8.617
								418	131.554	130.993	132.08	-5.679		418	138.286	137.851	138.716	-7.61		418	128.538	127.939	129.278	-8.366
								419	131.555	130.995	132.082	-5.82		419	138.302	137.866	138.735	-7.236		419	128.546	127.943	129.287	-8.496
								420	131.555	130.995	132.084	-5.71		420	138.318	137.882	138.751	-7.575		420	128.554	127.947	129.296	-8.389
								421	131.555	130.996	132.086	-5.236		421	138.334	137.894	138.768	-7.336		421	128.562	127.95	129.305	-8.432
								422	131.556	130.996	132.089	-5.306		422	138.349	137.906	138.786	-7.386		422	128.569	127.954	129.314	-8.741
								423	131.558	130.996	132.091	-5.464		423	138.367	137.918	138.804	-7.255		423	128.576	127.958	129.323	-8.661
								424	131.559	130.997	132.093	-5.535		424	138.382	137.932	138.822	-6.905		424	128.583	127.964	129.332	-8.591
								425	131.559	130.997	132.095	-5.473		425	138.397	137.947	138.841	-7.009		425	128.591	127.97	129.342	-8.729
								426	131.561	130.997	132.098	-5.647		426	138.413	137.961	138.859	-6.78		426	128.599	127.975	129.354	-8.998
								427	131.563	130.998	132.1	-5.93		427	138.428	137.976	138.877	-6.743		427	128.607	127.979	129.368	-9.192
								428	131.564	130.998	132.102	-6.086		428	138.445	137.99	138.895	-6.637		428	128.615	127.982	129.382	-8.903
								429	131.566	130.998	132.106	-6.004		429	138.462	138.005	138.913	-6.71		429	128.623	127.986	129.396	-9.024
								430	131.567	130.998	132.109	-6.299		430	138.479	138.019	138.932	-6.697		430	128.632	127.99	129.41	-8.896
								431	131.568	130.998	132.113	-5.903		431	138.496	138.031	138.948	-6.733		431	128.641	127.994	129.423	-8.981
								432	131.568	130.998	132.116	-6.187		432	138.512	138.044	138.963	-6.746		432	128.65	127.997	129.434	-8.725
								433	131.571	130.998	132.12	-5.602		433	138.528	138.061	138.979	-6.792		433	128.657	128.002	129.445	-8.852
								434	131.572	130.998	132.123	-5.733		434	138.544	138.077	138.995	-6.773		434	128.664	128.009	129.457	-8.684
								435	131.572	130.998	132.126	-5.692		435	138.561	138.092	139.011	-6.879		435	128.672	128.016	129.468	-8.808
								436	131.574	130.998	132.13	-5.593		436	138.577	138.106	139.032	-6.911		436	128.68	128.024	129.479	-8.848
								437	131.577	130.998	132.133	-6.062		437	138.594	138.121	139.053	-6.949		437	128.688	128.03	129.49	-8.64
								438	131.579	130.998	132.137	-5.516		438	138.608	138.135	139.074	-6.745		438	128.693	128.034	129.501	-8.336
								439	131.58	130.998	132.14	-5.977		439	138.625	138.15	139.094	-6.639		439	128.7	128.039	129.512	-8.642
								440	131.58	130.999	132.142	-5.961		440	138.64	138.164	139.112	-6.939		440	128.709	128.043	129.523	-8.622
								441	131.581	130.999	132.144	-5.898		441	138.656	138.18	139.129	-7.01		441	128.717	128.047	129.535	-9.031
								442	131.582	130.999	132.147	-5.688		442	138.672	138.195	139.147	-7.004		442	128.725	128.051	129.546	-8.952
								443	131.584	130.999	132.151	-5.751		443	138.689	138.21	139.165	-6.876		443	128.733	128.056	129.558	-8.682
								444	131.586	130.999	132.154	-5.351		444	138.704	138.226	139.183	-7.048		444	128.742	128.06	129.568	-8.79
								445	131.587	130.999	132.158	-5.751		445	138.721	138.241	139.203	-7.251		445	128.75	128.064	129.579	-8.531
								446	131.587	130.999	132.161	-5.854		446	138.738	138.255	139.223	-6.848		446	128.757	128.069	129.59	-8.75
								447	131.588	130.999	132.163	-5.811		447	138.754	138.268	139.241	-6.394		447	128.763	128.074	129.602	-8.611
								448	131.59	130.999	132.165	-5.907		448	138.77	138.282	139.259	-7.278		448	128.772	128.078	129.613
								449	131.592	130.999	132.167	-5.982		449	138.785	138.298	139.278	-7.011		449	128.779	128.082	129.624	-8.824
								450	131.595	130.999	132.17	-6.067		450	138.801	138.314	139.296	-6.991		450	128.787	128.087	129.635	-8.641
								451	131.596	130.999	132.172	-5.978		451	138.816	138.33	139.314	-7.064		451	128.795	128.091	129.646	-8.857
								452	131.598	130.999	132.174	-6.191		452	138.832	138.346	139.332	-7.104		452	128.804	128.095	129.657	-8.492
								453	131.6	130.999	132.178	-6.044		453	138.847	138.361	139.35	-6.973		453	128.813	128.099	129.668	-8.693
								454	131.601	131	132.182	-5.705		454	138.863	138.377	139.369	-7.117		454	128.821	128.104	129.68	-8.482
								455	131.602	131	132.184	-5.758		455	138.879	138.392	139.387	-7.344		455	128.83	128.108	129.691	-8.34
								456	131.604	131	132.188	-5.835		456	138.895	138.408	139.405	-7.261		456	128.838	128.112	129.702	-9.16
								457	131.606	131	132.192	-5.799		457	138.911	138.421	139.423	-7.295		457	128.847	128.116	129.713	-8.58
								458	131.606	131	132.196	-5.873		458	138.927	138.433	139.442	-7.15		458	128.855	128.121	129.724	-8.593
								459	131.608	131	132.2	-5.755		459	138.944	138.445	139.46	-7.197		459	128.863	128.125	129.736	-8.923
								460	131.61	131	132.203	-5.7		460	138.961	138.459	139.478	-7.168		460	128.871	128.129	129.747	-8.953
								461	131.612	131	132.207	-5.801		461	138.978	138.473	139.497	-7.21		461	128.879	128.134	129.76	-8.92
								462	131.612	131	132.211	-5.248		462	138.995	138.487	139.519	-7.395		462	128.887	128.138	129.772	-8.815
								463	131.614	131	132.213	-5.361		463	139.012	138.501	139.541	-7.401		463	128.895	128.142	129.785	-8.703
								464	131.614	131	132.216	-5.358		464	139.027	138.515	139.562	-7.076		464	128.903	128.146	129.797	-8.528
								465	131.616	131	132.218	-5.329		465	139.044	138.529	139.582	-7.278		465	128.911	128.151	129.807	-8.826
								466	131.618	131.001	132.221	-5.261		466	139.06	138.543	139.6	-7.045		466	128.918	128.155	129.818	-8.191
								467	131.619	131.001	132.223	-5.308		467	139.076	138.557	139.617	-6.978		467	128.926	128.159	129.829	-8.559
								468	131.621	131.001	132.226	-5.168		468	139.093	138.571	139.635	-6.908		468	128.933	128.163	129.84	-8.448
								469	131.623	131.002	132.228	-5.168		469	139.109	138.585	139.652	-7.126		469	128.941	128.168	129.85	-8.498
								470	131.624	131.002	132.231	-5.451		470	139.126	138.6	139.67	-7.243		470	128.949	128.172	129.861	-8.786
								471	131.625	131.002	132.233	-5.331		471	139.143	138.615	139.687	-7.188		471	128.956	128.177	129.872	-8.765
								472	131.626	131.003	132.236	-5.507		472	139.159	138.631	139.705	-7.428		472	128.964	128.183	129.882	-8.862
								473	131.626	131.003	132.238	-5.432		473	139.175	138.644	139.722	-7.635		473	128.971	128.187	129.893	-9.241
								474	131.626	131.003	132.241	-5.26		474	139.19	138.657	139.739	-6.945		474	128.98	128.191	129.904	-8.372
								475	131.628	131.004	132.243	-5.31		475	139.208	138.67	139.757	-6.288		475	128.988	128.194	129.914	-8.208
								476	131.629	131.004	132.246	-5.521		476	139.223	138.684	139.774	-7.371
								477	131.63	131.005	132.248	-5.399		477	139.239	138.698	139.792	-7.116
								478	131.632	131.005	132.251	-5.4		478	139.256	138.714	139.809	-7.31
								479	131.633	131.005	132.253	-5.422		479	139.272	138.73	139.826	-7.451
								480	131.634	131.006	132.256	-5.458		480	139.289	138.744	139.844	-7.4
								481	131.636	131.006	132.258	-5.449		481	139.306	138.759	139.862	-7.532
								482	131.638	131.006	132.261	-5.38		482	139.324	138.773	139.88	-7.473
								483	131.639	131.007	132.264	-5.264		483	139.341	138.788	139.898	-7.746
								484	131.641	131.007	132.266	-5.646		484	139.357	138.802	139.916	-7.843
								485	131.642	131.007	132.269	-5.556		485	139.374	138.817	139.934	-7.653
								486	131.644	131.008	132.271	-5.767		486	139.391	138.831	139.953	-7.682
								487	131.646	131.008	132.274	-5.684		487	139.407	138.846	139.971	-7.873
								488	131.647	131.008	132.276	-5.682		488	139.424	138.86	139.989	-7.909
								489	131.648	131.009	132.278	-5.696		489	139.44	138.875	140.008	-7.581
								490	131.649	131.009	132.281	-5.759		490	139.456	138.889	140.026	-7.794
								491	131.651	131.009	132.283	-5.502		491	139.472	138.904	140.044	-7.743
								492	131.652	131.01	132.286	-5.608		492	139.489	138.918	140.063	-7.76
								493	131.654	131.01	132.288	-5.543		493	139.505	138.933	140.08	-7.807
								494	131.656	131.011	132.293	-5.142		494	139.522	138.946	140.097	-7.558
								495	131.657	131.012	132.297	-5.286		495	139.538	138.959	140.114	-7.562
								496	131.658	131.013	132.302	-5.495		496	139.555	138.972	140.13	-7.48
								497	131.659	131.014	132.306	-4.991		497	139.572	138.985	140.147	-7.5
								498	131.659	131.015	132.309	-5.025		498	139.588	138.998	140.166	-7.503
								499	131.661	131.016	132.312	-4.996		499	139.603	139.01	140.185	-7.583
								500	131.663	131.017	132.315	-4.855		500	139.618	139.023	140.204	-7.488
								501	131.664	131.019	132.318	-5.015		501	139.637	139.037	140.225	-7.578
								502	131.664	131.02	132.321	-5.334		502	139.655	139.051	140.246	-7.536
								503	131.665	131.021	132.323	-5.134		503	139.67	139.066	140.264	-7.751
								504	131.666	131.022	132.325	-5.02		504	139.687	139.08	140.283	-7.752
								505	131.668	131.023	132.326	-5.274		505	139.702	139.094	140.301	-7.431
								506	131.67	131.024	132.328	-5.482		506	139.718	139.108	140.321	-7.872
								507	131.671	131.025	132.33	-5.234		507	139.735	139.122	140.341	-7.903
								508	131.673	131.025	132.332	-4.948		508	139.752	139.136	140.362	-7.75
								509	131.674	131.025	132.333	-5.206		509	139.769	139.151	140.382	-8.025
								510	131.675	131.026	132.337	-5.404		510	139.784	139.165	140.403	-7.847
								511	131.676	131.026	132.341	-5.358		511	139.801	139.179	140.424	-7.665
								512	131.677	131.026	132.345	-5.384		512	139.817	139.193	140.442	-7.785
								513	131.678	131.027	132.349	-5.558		513	139.833	139.207	140.46	-7.552
								514	131.679	131.027	132.353	-5.404		514	139.85	139.222	140.479	-7.308
								515	131.68	131.027	132.357	-5.588		515	139.866	139.236	140.499	-7.328
								516	131.681	131.028	132.361	-5.662		516	139.884	139.25	140.519	-7.433
								517	131.682	131.028	132.363	-5.49		517	139.9	139.264	140.539	-7.433
								518	131.683	131.028	132.366	-5.853		518	139.916	139.278	140.56	-7.58
								519	131.686	131.029	132.368	-5.81		519	139.933	139.293	140.58	-7.558
								520	131.687	131.029	132.371	-5.476		520	139.95	139.307	140.6	-7.523
								521	131.688	131.029	132.374	-5.273		521	139.966	139.321	140.62	-7.656
								522	131.69	131.03	132.376	-5.406		522	139.983	139.335	140.64	-7.623
								523	131.692	131.03	132.379	-5.499		523	140	139.35	140.659	-7.582
								524	131.694	131.03	132.381	-5.476		524	140.017	139.364	140.677	-7.573
								525	131.696	131.031	132.383	-4.89		525	140.032	139.378	140.695	-7.5
								526	131.698	131.031	132.386	-5.106		526	140.047	139.392	140.714	-7.554
								527	131.7	131.031	132.388	-5.504		527	140.065	139.406	140.732	-7.775
								528	131.701	131.032	132.39	-5.591		528	140.082	139.421	140.75	-7.628
								529	131.702	131.033	132.392	-5.511		529	140.1	139.435	140.768	-7.501
								530	131.704	131.035	132.394	-5.639		530	140.117	139.449	140.786	-7.523
								531	131.705	131.036	132.397	-5.433		531	140.132	139.463	140.805	-7.532
								532	131.706	131.038	132.399	-5.382		532	140.15	139.478	140.823	-7.533
								533	131.708	131.04	132.402	-4.874		533	140.166	139.492	140.841	-7.286
								534	131.709	131.041	132.406	-5.569		534	140.183	139.506	140.859	-7.375
								535	131.71	131.043	132.41	-5.419		535	140.199	139.519	140.878	-7.388
								536	131.712	131.044	132.412	-5.413		536	140.214	139.532	140.898	-7.258
								537	131.713	131.044	132.415	-5.421		537	140.232	139.545	140.918	-7.333
								538	131.715	131.044	132.417	-5.48		538	140.248	139.559	140.938	-7.405
								539	131.717	131.045	132.42	-5.598		539	140.266	139.572	140.958	-7.414
								540	131.718	131.045	132.422	-5.122		540	140.284	139.585	140.977	-7.493
								541	131.72	131.045	132.425	-5.222		541	140.302	139.598	140.995	-7.816
								542	131.722	131.046	132.428	-5.264		542	140.32	139.612	141.014	-7.787
								543	131.723	131.046	132.43	-5.484		543	140.336	139.625	141.032	-7.686
								544	131.724	131.047	132.433	-5.34		544	140.353	139.638	141.051	-7.69
								545	131.725	131.047	132.435	-5.615		545	140.371	139.652	141.071	-7.595
								546	131.727	131.047	132.438	-5.543		546	140.388	139.665	141.091	-7.641
								547	131.728	131.047	132.44	-5.558		547	140.404	139.678	141.111	-7.864
								548	131.73	131.048	132.443	-5.72		548	140.419	139.691	141.131	-8.022
								549	131.731	131.049	132.446	-5.505		549	140.436	139.705	141.151	-7.884
								550	131.733	131.051	132.448	-5.358		550	140.453	139.718	141.17	-7.663
								551	131.734	131.053	132.451	-5.509		551	140.47	139.731	141.191	-7.638
								552	131.735	131.055	132.453	-5.463		552	140.487	139.745	141.211	-7.86
								553	131.737	131.056	132.456	-5.233		553	140.504	139.758	141.231	-7.637
														554	140.52	139.773	141.251	-7.791
														555	140.537	139.789	141.272	-7.878
														556	140.555	139.805	141.292	-7.94
														557	140.572	139.822	141.312	-8.012
														558	140.588	139.838	141.333	-7.797
														559	140.604	139.854	141.353	-7.737
														560	140.621	139.87	141.372	-7.747
														561	140.636	139.886	141.391	-7.703
														562	140.653	139.902	141.41	-7.625
														563	140.67	139.918	141.43	-7.483
														564	140.688	139.934	141.451	-7.623
														565	140.705	139.947	141.472	-7.756
														566	140.722	139.96	141.493	-7.882
														567	140.738	139.972	141.514	-7.939
														568	140.755	139.985	141.535	-7.8
														569	140.771	139.997	141.556	-7.657
														570	140.787	140.01	141.576	-7.391
														571	140.805	140.022	141.596	-7.405
														572	140.823	140.035	141.617	-7.466
														573	140.841	140.047	141.637	-7.623
														574	140.858	140.06	141.657	-7.535
														575	140.877	140.072	141.678	-7.511
														576	140.894	140.086	141.698	-7.443
														577	140.911	140.1	141.719	-7.614
														578	140.928	140.115	141.739	-7.653
														579	140.945	140.131	141.759	-7.671
														580	140.961	140.147	141.78	-7.417
														581	140.979	140.163	141.8	-7.695
														582	140.996	140.179	141.82	-7.781
														583	141.013	140.195	141.841	-7.694
														584	141.03	140.211	141.861	-7.482
														585	141.047	140.227	141.881	-7.84
														586	141.064	140.243	141.902	-7.715
														587	141.082	140.259	141.922	-7.845
														588	141.099	140.275	141.943	-7.869
														589	141.116	140.292	141.963	-7.963
														590	141.133	140.308	141.983	-7.923
														591	141.149	140.324	142.004	-8.039
														592	141.166	140.338	142.024	-7.829
														593	141.184	140.352	142.044	-7.811
														594	141.201	140.366	142.065	-7.703
														595	141.217	140.38	142.085	-7.818
														596	141.234	140.393	142.106	-7.889
														597	141.249	140.406	142.126	-7.925
														598	141.267	140.418	142.147	-7.865
														599	141.284	140.43	142.167	-7.597
														600	141.302	140.442	142.187	-7.517
														601	141.319	140.454	142.208	-7.538
														602	141.336	140.466	142.229	-7.314
														603	141.353	140.478	142.25	-7.478
														604	141.37	140.491	142.271	-7.404
														605	141.386	140.505	142.293	-7.3
														606	141.403	140.52	142.314	-7.387
														607	141.419	140.534	142.336	-8.158
														608	141.436	140.549	142.357	-7.992
														609	141.453	140.563	142.379	-8.084
														610	141.469	140.578	142.399	-8.12
														611	141.485	140.592	142.419	-7.906
														612	141.502	140.607	142.439	-7.975
														613	141.518	140.621	142.458	-8.112
														614	141.535	140.636	142.478	-8.082
														615	141.553	140.65	142.498	-8.017
														616	141.571	140.665	142.517	-7.827
														617	141.587	140.679	142.537	-7.844
														618	141.604	140.694	142.557	-7.839
														619	141.622	140.709	142.577	-7.929
														620	141.637	140.723	142.596	-8.051
														621	141.654	140.738	142.617	-7.817
														622	141.671	140.752	142.637	-7.7
														623	141.689	140.767	142.658	-7.681
														624	141.706	140.781	142.678	-7.6
														625	141.724	140.795	142.699	-7.737
														626	141.742	140.809	142.719	-7.706
														627	141.758	140.823	142.74	-7.618
														628	141.775	140.836	142.76	-7.599
														629	141.791	140.85	142.781	-7.611
														630	141.808	140.864	142.801	-7.62
														631	141.825	140.878	142.822	-7.48
														632	141.842	140.892	142.842	-7.749
														633	141.858	140.906	142.863	-7.793
														634	141.874	140.92	142.884	-7.834
														635	141.891	140.934	142.904	-7.957
														636	141.907	140.947	142.925	-7.896
														637	141.924	140.961	142.945	-7.884
														638	141.942	140.975	142.966	-7.872
														639	141.96	140.989	142.987	-7.726
														640	141.978	141.003	143.008	-7.691
														641	141.996	141.017	143.029	-7.6
														642	142.015	141.031	143.051	-7.61
														643	142.032	141.045	143.072	-7.678

## Sheet: Figure 1b
Figure 1b
SM9		SM9-29mm		SM9-137mm		SM9-179mm		SM9-209mm
	X axis	δ13C (‰, VPDB)	δ18O (‰, VPDB)	δ13C (‰, VPDB)	δ18O (‰, VPDB)	δ13C (‰, VPDB)	δ18O (‰, VPDB)	δ13C (‰, VPDB)	δ18O (‰, VPDB)
	2	-13.313	-9.186	-12.916	-8.761	-12.923	-9.237	-12.793	-8.839
	1	-13.393	-9.2181	-12.992	-8.713	-13.008	-9.199	-12.667	-8.693
	0	-13.24	-9.196	-12.983	-8.75	-13.187	-9.253	-12.877	-8.754
	-1	-13.271	-9.228	-12.929	-8.641	-12.97	-9.156	-12.726	-8.579
	-2	-13.402	-9.198	-12.842	-8.743	-12.937	-9.29	-12.893	-8.565
SM12		SM12-31mm		SM12-80mm		SM12-386mm		SM12-490mm
	X axis	δ13C (‰, VPDB)	δ18O (‰, VPDB)	δ13C (‰, VPDB)	δ18O (‰, VPDB)	δ13C (‰, VPDB)	δ18O (‰, VPDB)	δ13C (‰, VPDB)	δ18O (‰, VPDB)
	2	-12.273	-6.299	-12.7417	-5.803	-13.1483	-5.6895	-12.576	-5.824
	1	-12.363	-6.177	-12.787	-5.864	-13.323	-5.705	-12.449	-5.882
	0	-12.205	-6.149	-12.706	-5.91	-13.223	-5.654	-12.568	-5.759
	-1	-12.208	-6.226	-12.987	-5.845	-13.2513	-5.7098	-12.504	-5.73
	-2	-12.255	-5.999	-12.7603	-5.775	-13.2075	-5.759	-12.515	-5.707
SM16		SM16-206mm		SM16-311mm		SM16-504mm		SM16-620mm
	X axis	δ13C (‰, VPDB)	δ18O (‰, VPDB)	δ13C (‰, VPDB)	δ18O (‰, VPDB)	δ13C (‰, VPDB)	δ18O (‰, VPDB)	δ13C (‰, VPDB)	δ18O (‰, VPDB)
	2	-12.891	-6.4971	-13.032	-7.206	-12.761	-7.54	-12.513	-7.977
	1	-12.919	-6.5066	-12.968	-7.07	-13.002	-7.369	-12.648	-7.953
	0	-13.017	-6.45	-12.938	-7.038	-12.73	-7.431	-12.752	-7.817
	-1	-12.951	-6.383	-12.884	-7.321	-12.742	-7.415	-12.625	-7.854
	-2	-13.017	-6.512	-13.004	-7.312	-12.917	-7.529	-12.524	-7.713
SM17		SM17-33mm		SM17-89mm		SM17-165mm		SM17-200mm
	X axis	δ13C (‰, VPDB)	δ18O (‰, VPDB)	δ13C (‰, VPDB)	δ18O (‰, VPDB)	δ13C (‰, VPDB)	δ18O (‰, VPDB)	δ13C (‰, VPDB)	δ18O (‰, VPDB)
	2	-11.572	-8.995	-11.949	-9.127	-13.448	-9.231	-13.24	-8.8482
	1	-11.658	-8.709	-11.9561	-9.102	-13.269	-9.1079	-13.273	-8.878
	0	-11.751	-8.705	-12.072	-9.18	-13.204	-9.384	-13.191	-8.974
	-1	-11.784	-8.952	-12.0306	-9.049	-13.2628	-9.1499	-13.361	-8.754
	-2	-11.54	-8.786	-12.0316	-8.9821	-13.387	-9.366	-13.141	-8.754

## Sheet: Figure 1c
Figure 1c
sample type	sample ID	δʹ18O(O2/CaCO3) (‰, VSMOW-VSLAP)	Δʹ17O(O2/CaCO3) (per meg, VSMOW-VSLAP, λ=0.528) using IAEA-603 and IAEA-C1 = -100 per meg (Wostbrock et al., 2020)
Carbonate	SM7-12.5	21.2826	-77.7836
Carbonate	SM7-12.5	22.1742	-80.9899
Carbonate	SM7-12.5	22.666	-65.8925
Carbonate	SM7-12.5	21.2974	-74.1329
Carbonate	SM7-184	21.4357	-65.6554
Carbonate	SM7-184	22.3541	-75.3913
Carbonate	SM7-184	22.285	-76.6293
Carbonate	SM7-184	23.0794	-78.5798
Carbonate	SM7-370	22.4702	-68.9557
Carbonate	SM7-370	24.98	-54.3729
Carbonate	SM7-370	22.9073	-101.164
Carbonate	SM7-370	24.813	-76.0844
Carbonate	SM7-370	25.2162	-63.1112
Carbonate	SM7-370	25.6082	-73.1854
Carbonate	SM7-424.5	26.1724	-66.2595
Carbonate	SM7-424.5	26.1495	-72.0454
Carbonate	SM7-424.5	24.3578	-77.6072
Carbonate	SM7-424.5	25.3211	-66.2455
Carbonate	SM7-449	23.33	-59.6139
Carbonate	SM7-449	24.5997	-69.1877
Carbonate	SM7-449	24.4944	-72.2312
Carbonate	SM7-449	24.6055	-75.4959
Matlab codes for plotting characteristic trends for hydrologic processes are the same as in Supplementary Fig. 5.
Refrence: Wostbrock, J. A. G., Cano, E. J. & Sharp, Z. D. An internally consistent triple oxygen isotope calibration of standards for silicates, carbonates and air relative to VSMOW2 and SLAP2. Chem. Geol. 533, 119432 (2020).
