# Supplementary material for: Asian summer monsoon variability across Termination II and implications for ice age terminations
Source: Nat Commun. 2025 May 30;16:5025. doi: 10.1038/s41467-025-60398-w (PMC12125170; doi:10.1038/s41467-025-60398-w)
Supplement: Supplementary file 3 — Source Data [file 41467_2025_60398_MOESM3_ESM.zip › Source Data/Supplementary Figure 7.xlsx]

## Sheet: Figure s7
Figure s7		From ref. 20 in Supplementary Info			From ref. 20 in Supplementary Info
		Gas age (ka BP)	CO2 (ppm)		Gas age (ka BP)	CO2 (ppm)
		15.0115	228.365		130.373	251.84
		15.0348	225.381		130.818	250.84
		15.0725	228.995		131.322	241.13
		15.0958	234.474		131.976	232.28
		15.1335	229.672		132.71	228
		15.1565	228.806		132.932	224.63
		15.1811	227.844		133.776	222.74
		15.2189	230.183		134.522	212.43
		15.2434	228.266		136.566	203.74
		15.2807	225.772		137.763	199.18
		15.3209	227.643		138.834	198.55
		15.3452	228.917		139.95	192.75
		15.3828	225.388		142.361	196.51
		15.4101	224.743		143.651	194.59
		15.4629	223.271		144.8	196.02
		15.5464	223.531		146.108	193.59
		15.6494	222.758
		15.7048	222.158
		15.7677	224.857
		15.845	222.365
		15.9203	223.511
		15.9365	223.768
		15.9955	223.722
		15.999	224.408
		16.0147	222.393
		16.0338	224.48
		16.083	224.242
		16.1141	222.412
		16.1512	224.863
		16.1667	226.191
		16.1875	221.49
		16.2087	227.324
		16.223	223.236
		16.2406	220.485
		16.2607	218.564
		16.2787	214.221
		16.297	212.844
		16.3174	214.598
		16.3373	212.43
		16.3542	214.831
		16.3749	211.213
		16.3919	209.508
		16.4107	212.949
		16.4313	211.793
		16.4584	217.187
		16.472	213.938
		16.5099	207.947
		16.5535	208.65
		16.59	208.461
		16.6559	213.155
		16.7335	210.249
		16.7975	205.525
		16.8693	205.185
		16.9288	202.929
		16.9948	204.325
		17.0918	202.101
		17.1637	198.631
		17.2362	198.294
		17.2879	195.876
		17.3119	194.651
		17.3605	190.503
		17.3853	193.02
		17.41	191.886
		17.435	190.757
		17.461	193
		17.4853	191.476
		17.5109	191.586
		17.5346	192.37
		17.5615	192.624
		17.5863	196.963
		17.612	195.79
		17.6379	193.21
		17.6651	194.376
		17.6912	191.519
		17.717	189.523
		17.7438	190.411
		17.7697	191.705
		17.7976	187.253
		17.8254	191.207
		17.8546	189.518
		17.881	190.261
		17.9072	191.724
		17.936	188.542
		17.9658	188.656
		17.992	188.956
		18.0245	187.785
		18.0501	187.727
		18.0816	188.641
		18.1106	188.59
		18.1398	184.875
		18.1732	189.011
		18.2018	185.648
		18.2322	188.878
		18.2647	188.522
		18.2958	189.032
		18.3244	187.121
		18.3604	188.732
		18.3912	188.213
		18.4224	188.47
		18.4578	187.447
		18.4866	187.088
		18.52	187.666
		18.5829	188.571
		18.6774	193.903
		18.747	191.271
		18.8036	192.975
		18.8352	188.436
		18.8669	188.499
		18.9938	192.71
		19.1528	191.086
		19.2822	191.584
		19.4427	191.517
		19.5682	188.953
		19.6295	191.419
		19.7912	193.601
		19.8839	196.055
		20.0187	193.723
		20.2133	190.473
		20.4076	189.99
		20.5368	193.926
		20.6665	187.761
		20.8284	192.658
		20.9644	190.871
		21.0677	188.401
		21.2127	190.052
		21.3452	187.243
		21.5629	185.226
		21.7906	187.957
		21.9136	190.783
		22.0556	187.381
		22.2309	191.271
		22.2922	187.224
		22.3476	187.022
		22.5501	184.679
		22.6041	185.207
		22.6508	188.487
		22.7493	190.014
		22.8336	186.134
		22.994	189.397
