# Supplementary material for: Asian summer monsoon variability across Termination II and implications for ice age terminations
Source: Nat Commun. 2025 May 30;16:5025. doi: 10.1038/s41467-025-60398-w (PMC12125170; doi:10.1038/s41467-025-60398-w)
Supplement: Supplementary file 3 — Source Data [file 41467_2025_60398_MOESM3_ESM.zip › Source Data/Supplementary Figure 6.xlsx]

## Sheet: Figure S6a
Figure S6a		From refs. 11,12 in Supplementary Info			From ref. 13 in Supplementary Info
		Age (ka BP)	IRD (%)		Age (ka BP)	IRD (%)
		126.058	0.964369		121.821	1.19368
		127.449	1.32064		122.067	1.5577
		128.042	3.45829		122.19	0.626416
		128.339	7.02103		122.509	1.92172
		128.681	1.67692		122.632	1.71848
		129.092	19.8469		122.853	1.92172
		129.502	3.81456		123	0.626416
		129.776	3.45829		123.221	1.5577
		130.483	31.2477		123.369	3.17455
		131.282	45.8549		123.909	1.19368
		131.464	36.5918		124.253	7.17877
		132.126	35.523		124.499	0.101623
		132.423	46.9238		124.843	6.45073
		132.559	47.9926		125.039	0.626416
		132.902	99.6524		125.26	3.53857
		133.038	94.6645		125.481	0.101623
		133.198	98.2273		125.727	1.71848
		133.335	38.7295		126.071	9.72691
		133.54	14.5028		126.169	2.44651
		133.746	28.3975		126.267	7.54279
		134.019	13.0777		126.39	0.626416
		134.27	16.2842		126.66	11.547
		134.544	28.0412		126.759	1.71848
		134.772	25.5473		126.906	12.6391
		134.932	45.4987		127.053	0.990436
		135.274	39.442		127.348	3.90259
		135.434	39.442		127.446	52.6812
		135.548	54.4055		127.618	1.71848
		135.727	19.2547		127.741	10.0909
		135.95	32.1306		127.889	3.90259
		136.173	59.7922		128.208	0.101623
		136.395	33.6214		128.38	6.81475
		136.729	15.1723		128.478	2.81053
		136.952	22.2382		128.675	35.9363
		137.286	9.55326		128.92	30.84
		137.62	14.9775		129.191	98.5477
		137.731	13.8839		130.714	98.5477
		137.954	27.3775		131.942	47.949
		138.511	46.2418		132.777	98.5477
		138.845	44.389		133.538	15.9152
		139.067	30.5211		134.3	21.0115
		139.624	30.5776		135.7	94.9075
		139.958	19.1589		136.339	42.4887
		140.292	24.8419		136.953	21.0115
		140.737	28.4974
		141.071	30.5366
		141.294	22.2307
		141.85	38.1121
		142.184	63.41
		142.407	57.701
		142.964	21.6981

## Sheet: Figure S6b
Figure S6b		From ref. 14 in Supplementary Info
		Age (ka BP)	IRD (%)
		121.44	0
		122.51	0.01
		123.59	0
		124.66	0.01
		125.73	0.01
		126.81	0.02
		127.88	0.03
		128.96	0.04
		130	0.12
		131	0.08
		132	0.16
		133	0.15
		134	0.2
		135	0.15
		136	0.06
		137	0.07
		138	0.06
		139	0.06
		140	0.16
		141	0.05
		142	0.06

## Sheet: Figure S6c
Figure S6c		From ref. 15 in Supplementary Info
		Age (AICC2012, ka BP)	IRD (%)
		121.946	0.1
		122.069	0.1
		122.191	0.1
		122.314	0.1
		122.437	0.1
		122.56	0.1
		122.683	0.1
		122.806	0.1
		122.928	0.1
		123.051	0.1
		123.174	0.1
		123.297	0.1
		123.42	0.1
		123.542	0.1
		123.665	0.1
		123.788	0.1
		123.911	0.1
		124.034	14.2954
		124.156	0.1
		124.279	10.3762
		124.402	18.1612
		124.525	7.75367
		124.648	8.18796
		124.77	0.1
		124.893	8.25183
		125.016	0.1
		125.139	0.1
		125.262	0.1
		125.384	0.1
		125.507	8.02864
		125.63	0.1
		125.753	8.16553
		125.876	14.6919
		125.998	0.1
		126.121	24.6305
		126.244	52.5017
		126.367	65.3312
		126.49	82.702
		126.612	216.513
		126.735	289.348
		126.858	521.603
		126.981	236.527
		127.104	126.224
		127.226	275.312
		127.349	78.1055
		127.472	46.1156
		127.595	64.8191
		127.718	7.17495
		127.84	22.0178
		127.963	0.1
		128.086	64.6226
		128.209	43.8457
		128.332	22.3583
		128.454	93.1337
		128.577	54.4755
		128.7	478.094
		129.303	1769.39
		129.906	1041.76
		130.509	1612.01
		131.112	2108.96
		131.715	990.289
		132.318	1214.19
		132.92	1812.61
		133.523	603.473
		134.126	894.412
		134.729	1051.25
		135.156	343.321
		135.407	428.671
		135.658	229.209
		135.909	139.646
		136.16	264.502
		136.411	319.806
		136.662	184.134
		136.913	107.483
		137.165	177.557
		137.541	128.357
		137.792	233.677
		138.043	231.955
		138.294	258.08
		138.545	175.884
		138.796	276.788
		139.047	276.98
		139.298	144.896
		139.549	160.254
		139.8	417.74
		140.051	747.965
		140.302	129.72
		140.553	115.094
		140.804	138.203
		141.056	316.082
		141.307	176.779
		141.558	265.128
		141.809	188.243
		142.06	103.763
		142.311	114.017
		142.562	67.5394
		142.813	51.5102
		143.064	46.1321

## Sheet: Figure S6d
Figure S6d		From ref. 16 in Supplementary Info
		Age (ka BP)	231Pa/230Th	sd
		121.4	0.0526967	0.00107528
		122.8	0.0613233	0.00156174
		125.1	0.0518805	0.00218007
		126.1	0.0524439	0.00479177
		126.6	0.0578125	0.00553625
		127.3	0.0609414	0.00609472
		128	0.0392064	0.00950711
		130.623	0.0674338	0.00496939
		132	0.091081	0.0135803
		132.211	0.100461	0.0191699
		132.433	0.0757549	0.0138904
		132.666	0.0809319	0.022892
		132.844	0.0900485	0.0184674
		133.699	0.0855408	0.0216331
		134.976	0.0533602	0.0142385
		135.423	0.0624669	0.0153648

## Sheet: Figure S6e
Figure S6e		From ref. 17 in Supplementary Info			From ref. 17 in Supplementary Info
		ODP 983 Age (ka BP)	Benthic δ13C (per mil)		ODP 1063 Age (ka BP)	Benthic δ13C (per mil)
		121.946	0.91		121.4	0.517
		122.13	0.86		122.7	0.722
		123.235	0.8		124.495	0.526
		123.42	0.61		124.989	-0.552
		123.604	0.9		125.484	0.91
		124.156	0.83		125.979	0.751
		124.341	0.72		126.474	0.58
		124.525	0.93		126.968	0.853
		124.893	0.68		127.463	0.405
		125.077	0.75		127.958	0.363
		125.262	0.87		128.453	0.804
		125.446	0.67		128.854	-0.165
		125.63	0.69		129.161	-0.153
		125.814	0.62		129.468	-0.034
		125.998	0.76		129.776	-0.291
		126.183	0.84		130.083	-0.66
		126.367	0.89		130.39	-0.327
		126.551	0.24		131.005	-0.188
		126.735	0.62		131.927	-0.453
		126.919	0.11		132.849	-0.793
		127.288	0.53		133.156	-1.013
		127.472	0.47		133.463	-0.442
		127.84	0.51		133.771	-1.394
		128.025	0.48		134.693	0.153
		128.393	0.29		138.298	0.183
		128.577	0.24		138.98	-1.159
		129.001	0.69		140.742	0.135
		129.906	-0.07
		130.81	0.45
		131.715	0.08
		133.523	0.7
		134.428	0.59
		135.156	0.21
		135.533	0.96
		135.909	0.87
		136.286	0.95
		137.416	0.75
		137.792	0.97
		138.169	0.68
		138.545	0.8
		139.298	0.97
		139.675	0.91
		140.051	0.77
		140.428	0.97
		140.804	0.95
		141.558	0.45
		141.934	1.01
		142.311	1.12
		142.687	1.24

## Sheet: Figure S6f
Figure S6f		From ref. 17 in Supplementary Info				From refs. 16,17 in Supplementary Info
		Age (ka BP)	ODP 1063 εNd	2sd		Age (ka BP)	Bohm εNd (leachates)	2sd
		124.461	-13.9259	0.29		122.05	-14.0707	0.2
		126.394	-15.1648	0.29		124.495	-14.7475	0.2
		129.016	-12.0901	0.29		125.732	-14.9319	0.2
		131.489	-10.9742	0.29		126.968	-15.1488	0.2
		133.714	-10.5996	0.29		128.777	-11.2437	0.2
		136.551	-11.7994	0.29		129.776	-11.0607	0.2
		138.281	-10.5626	0.29		130.544	-11.5808	0.2
		140.4	-10.7596	0.29		131.312	-10.3631	0.2
						132.08	-10.7129	0.2
						132.849	-10.4211	0.2
						133.617	-10.5937	0.2
						134.462	-11.322	0.2
						135.114	-11.6008	0.2
						135.682	-10.8895	0.2
						136.364	-12.1997	0.2
						136.819	-11.93	0.2
						137.388	-10.9342	0.2
						138.013	-10.9508	0.38
						138.923	-10.6006	0.2
						139.491	-10.9606	0.2
						141.481	-11.606	0.2
						142.618	-11.8283	0.2

## Sheet: Figure S6g
Figure S6g		From ref. 12 in Supplementary Info			From ref. 12 in Supplementary Info			From ref. 18 in Supplementary Info
		MD01-2444 Mg/Ca Age (ka BP)	T (°C)		MD01-2444 Alkenone Age (ka BP)	Alkenone Uk’37 SST (°C)		ODP 976 Age (ka BP)	T (°C)
		122.086	15.3633		121.959	20.2		121.951	21
		122.214	14.9954		122.341	19.92		122.049	21.1
		122.341	16.6742		122.723	20.29		122.147	21
		122.341	16.4202		123.211	20.12		122.245	21.2
		122.468	16.1523		123.753	20.36		122.343	21
		122.595	15.7984		124.294	20.19		122.44	21.5
		122.723	17.0708		124.836	20.5		122.538	21.8
		122.723	16.273		125.378	20.6		122.636	21.8
		122.85	17.3309		125.919	20.76		122.734	21.7
		123.031	17.53		126.25	20.56		122.832	22
		123.211	16.3942		126.475	20.63		122.93	22.1
		123.211	15.6981		126.7	20.72		123.028	22
		123.392	15.8924		126.92	20.72		123.126	22.1
		123.572	17.446		127.14	20.4		123.224	21.8
		123.753	17.1815		127.36	20.59		123.321	21.7
		123.753	15.338		127.58	20.28		123.419	21.9
		123.933	14.5738		127.8	20.39		123.517	21.5
		124.114	15.8065		128.02	20.45		123.615	22
		124.294	15.6073		128.24	19.71		123.713	21.9
		124.294	16.8876		128.46	19.28		123.811	21.9
		124.475	16.4423		128.68	18.55		123.909	22
		124.656	15.8936		128.9	20.1		124.105	22
		124.836	17.0572		129.242	19.82		124.203	22
		125.017	15.4856		129.584	13.91		124.398	21.9
		125.197	14.9447		129.926	14.3		124.496	21.9
		125.378	16.2533		130.268	13.61		124.594	21.9
		125.378	16.3378		130.61	13.79		124.692	22
		125.558	16.512		131.294	13.47		124.79	21.9
		125.739	15.7052		131.636	12.46		124.888	22.1
		125.919	15.9167		132.008	15.15		124.986	22.1
		126.1	16.0621		132.395	10.98		125.084	22.2
		126.175	16.202		132.782	11.18		125.182	21.7
		126.25	16.1639		133.168	10.95		125.279	22.1
		126.25	15.6439		133.555	12.46		125.377	22.2
		126.325	15.9551		133.942	13.85		125.475	22.3
		126.4	14.9004		134.316	13.99		125.573	22.4
		126.475	15.7651		134.665	12.93		125.671	22.3
		126.475	15.187		135.013	12.27		125.769	22.5
		126.55	16.0131		135.361	11.67		125.867	22.5
		126.625	16.0463		135.71	11.15		125.965	22.5
		126.7	15.1892		136.058	11.32		126.063	22.6
		126.773	16.8346		136.406	13.71		126.258	22.6
		126.847	16.2349		136.755	14.33		126.356	22.7
		126.92	16.2971		137.103	14.61		126.454	22.6
		126.92	16.0783		137.452	14.48		126.552	22.7
		126.993	16.2167		137.8	14.52		126.65	22.8
		127.067	17.5583		138.2	14.65		126.718	22.9
		127.14	15.1663		138.6	14.34		126.786	22.8
		127.14	15.4109		139	14.54		126.854	22.7
		127.213	16.0833		139.134	14.54		126.922	22.8
		127.287	15.766		139.414	15.19		126.99	22.6
		127.36	16.7493		139.694	15.18		127.058	22.8
		127.36	15.871		139.974	14.74		127.125	22.6
		127.433	15.2204		140.254	14.62		127.193	22.7
		127.507	15.5657		140.534	14.28		127.261	22.3
		127.58	17.098		140.814	13.62		127.329	22.3
		127.58	16.7933		141.094	15.08		127.397	22.2
		127.653	16.6372		141.374	15.06		127.465	21.9
		127.727	16.4292					127.533	21
		127.8	15.9387					127.595	20.9
		127.8	14.8571					127.657	20.8
		127.8	15.2422					127.719	21.3
		127.873	15.4853					127.78	21.5
		127.947	16.1917					127.842	21.7
		128.02	16.2578					127.904	21.8
		128.02	16.5814					127.966	21.7
		128.093	17.5982					128.028	21.8
		128.167	16.1772					128.09	21.5
		128.24	16.0351					128.152	21.5
		128.24	16.4995					128.213	21.6
		128.313	15.9298					128.275	21.3
		128.387	16.2348					128.337	21.5
		128.46	15.4843					128.399	21.1
		128.46	17.1384					128.461	21.3
		128.533	14.9673					128.523	21.1
		128.607	15.872					128.585	21.1
		128.68	14.3434					128.646	21
		128.68	15.3951					128.708	21.2
		128.753	15.2687					128.77	20.9
		128.827	16.4821					128.832	20.7
		128.9	16.7226					128.894	20.9
		128.9	17.3179					128.956	20.6
		129.014	18.0329					129.018	20.7
		129.128	13.6958					129.079	20.4
		129.242	16.2053					129.141	20
		129.242	15.6856					129.203	20
		129.356	14.5904					129.265	19.8
		129.47	13.1357					129.296	19.7
		129.584	12.6635					129.371	19.4
		129.584	14.5875					129.52	18.3
		129.698	15.0079					129.669	17
		129.926	14.0785					129.818	16.8
		129.926	14.7982					129.967	16.3
		130.04	12.5906					130.116	16.6
		130.154	14.4501					130.265	16.1
		130.268	13.0297					130.415	16.3
		130.268	15.862					130.564	16.3
		130.382	13.2556					130.713	16.1
		130.496	13.8073					130.862	16.1
		130.61	13.412					131.011	15.9
		130.61	14.1209					131.16	15.9
		130.724	12.5016					131.309	16
		130.838	13.1777					131.459	15.5
		130.952	12.2765					131.608	15.5
		130.952	13.7063					131.757	15.8
		131.066	12.3256					131.906	16.3
		131.18	13.2996					131.947	16
		131.294	13.6035					131.989	15.8
		131.408	12.3992					132.03	15.6
		131.522	12.1704					132.072	15
		131.636	12.9889					132.113	14.9
		131.75	14.2766					132.154	14.7
		131.75	13.1411					132.196	14.4
		132.008	13.4954					132.237	14.2
		132.137	11.9108					132.278	14.1
		132.137	12.3561					132.32	13.8
		132.266	11.7211					132.361	13.6
		132.395	12.4087					132.403	13.3
		132.395	11.9652					132.444	13.3
		132.524	11.5468					132.485	13.4
		132.524	13.1353					132.527	12.8
		132.911	13.3342					132.568	12.7
		132.911	12.0698					132.61	12.7
		133.297	12.377					132.651	12.6
		133.297	12.5658					132.692	12.4
		133.555	12.9864					132.734	12.5
		133.555	12.9679					132.775	12
		133.684	12.8061					132.817	12
		133.684	13.6188					132.858	11.9
		133.942	13.2035					132.899	11.9
		133.942	13.0803					132.941	12
		134.071	13.2023					132.982	12.2
		134.071	12.3062					133.023	12.2
		134.2	13.4555					133.065	12.2
		134.316	12.8436					133.106	12.4
		134.316	14.2842					133.148	12.2
		134.432	12.4023					133.189	12.4
		134.548	12.2014					133.23	12.4
		134.665	13.1461					133.272	12.5
		134.665	13.0715					133.313	12.6
		134.781	13.2106					133.355	12.6
		134.897	12.6204					133.396	12.1
		135.013	13.0371					133.437	12.4
		135.129	13.2771					133.479	11.8
		135.245	13.424					133.52	12.4
		135.361	11.489					133.561	12.6
		135.361	12.6379					133.603	11.7
		135.477	11.7164					133.644	12.3
		135.594	12.5035					133.686	12
		135.71	12.6671					133.727	12
		135.71	12.9476					133.768	11.9
		135.826	12.2251					133.81	12.4
		135.942	10.9632					133.851	11.5
		136.058	11.8879					133.893	11.8
		136.058	11.8855					133.934	11.8
		136.406	12.5681					133.975	11.7
		136.406	12.57					134.017	12.3
		136.755	15.7117					134.058	12.3
		136.755	15.3326					134.1	13
		137.103	16.4476					134.141	13.6
		137.103	16.3527					134.182	14.6
		137.452	16.7235					134.224	14.7
		137.452	15.7449					134.265	15.3
		137.8	17.1213					134.306	15
		137.8	15.6275					134.348	14.7
		138.2	16.2061					134.389	15.3
		138.6	16.8566					134.431	14.8
		138.6	17.0195					134.472	13.1
		139	15.8948					134.568	13.1
		139	15.4304					134.664	12.4
		139.134	15.7427					134.76	12.1
		139.134	14.8696					134.856	13.1
		139.414	15.6115					134.952	12.1
		139.694	16.4385					135.048	11.7
		139.974	15.9891					135.144	12
		140.254	15.3169					135.24	12.3
		140.814	13.5505					135.336	11.9
		141.094	14.1544					135.432	11.8
		141.374	15.1183					135.528	11.5
								135.624	11.6
								135.72	11.3
								135.816	11.5
								135.912	11.5
								136.008	11.8
								136.104	12.1
								136.2	12.5
								136.296	12.4
								136.392	14.1
								136.488	15.1
								136.57	15
								136.652	14.9
								136.734	14.9
								136.816	15.3
								136.898	15.4
								136.98	15.6
								137.062	15.6
								137.144	15.3
								137.227	14.8
								137.309	14.7
								137.391	14.8
								137.473	14.9
								137.555	14.9
								137.637	14.9
								137.719	14.9
								137.801	14.8
								137.883	14.5
								137.965	13.9
								138.047	14.4
								138.129	14
								138.211	14.4
								138.293	15
								138.375	14.3
								138.457	14.9
								138.539	15.1
								138.621	14.9
								138.704	15.1
								138.786	15
								138.868	14.8
								138.95	14.8
								139.032	14.6
								139.114	14.8
								139.196	14.7
								139.278	15
								139.36	15
								139.442	14.9
								139.524	15.1
								139.606	15
								139.688	14.9
								139.77	14.9
								139.852	14.7
								139.934	14.8
								140.016	14.6
								140.099	15
								140.181	15.1
								140.263	14.8
								140.345	14.6
								140.427	13.8
								140.509	14.7
								140.591	13.9
								140.673	14.1
								140.755	12.6
								140.886	15
								141.017	12.5
								141.41	14.1
								141.541	14.3
								141.672	14.3
								141.803	14.3
								141.934	14.3
								142.065	14.4
								142.196	14.4
								142.327	14.5
								142.458	14.3
								142.589	14.5
								142.72	14.6
								142.851	14.7
								142.982	14.7
								143.113	14.7

## Sheet: Figure S6h
Figure S6h		From ref. 19 in Supplementary Info
		Age (ka BP)	δ13C-NISA (per mil, VPDB)
		121.997	-7.48053
		122.039	-6.85745
		122.081	-6.14058
		122.123	-6.23641
		122.165	-6.27558
		122.207	-7.80264
		122.249	-7.93102
		122.291	-8.22927
		122.333	-7.83752
		122.375	-7.39501
		122.417	-7.99866
		122.459	-8.1726
		122.501	-7.48362
		122.542	-7.31136
		123.096	-5.96373
		123.651	-6.68466
		124.308	-7.3047
		124.965	-6.29758
		125.622	-7.2339
		126.279	-7.92907
		126.618	-8.08174
		126.872	-8.09286
		127.126	-8.19314
		127.38	-8.17137
		127.634	-8.18216
		127.711	-8.32205
		127.943	-8.19794
		128.071	-7.40953
		128.115	-7.3916
		128.215	-7.4906
		128.316	-7.36473
		128.417	-7.42427
		128.51	-7.46331
		128.609	-7.13779
		128.634	-7.02187
		128.655	-7.10169
		128.69	-6.5027
		128.758	-6.74406
		128.824	-6.37529
		128.852	-5.94707
		128.895	-6.48788
		128.925	-6.46939
		128.953	-6.35264
		128.986	-6.60143
		129.012	-7.04026
		129.039	-6.73414
		129.058	-6.58491
		129.122	-6.57329
		129.201	-7.03445
		129.243	-6.98848
		129.308	-7.38262
		129.337	-7.53622
		129.361	-7.6042
		129.472	-7.82396
		129.492	-7.71836
		129.517	-7.81365
		129.537	-7.56182
		129.587	-6.84542
		129.609	-6.74839
		129.626	-6.8223
		129.648	-7.02143
		129.67	-6.88404
		129.696	-6.77975
		129.708	-6.97086
		129.721	-6.82021
		129.736	-6.11172
		129.756	-6.78598
		129.768	-6.90891
		129.779	-6.41907
		129.795	-6.57142
		129.815	-6.20695
		129.833	-6.48617
		129.844	-6.75177
		129.855	-6.67152
		129.867	-6.42513
		129.924	-6.65536
		129.952	-6.56022
		129.97	-6.20769
		129.984	-5.87732
		130.033	-6.21007
		130.049	-6.78954
		130.06	-7.29772
		130.07	-7.6245
		130.081	-7.32451
		130.094	-6.83039
		130.112	-7.15728
		130.12	-7.48362
		130.127	-7.62834
		130.143	-7.86749
		130.152	-8.04466
		130.16	-8.07564
		130.166	-8.06169
		130.174	-7.96202
		130.189	-8.19868
		130.214	-8.29774
		130.377	-8.52534
		130.423	-8.298
		130.47	-7.86471
		130.511	-7.65508
		130.57	-7.76173
		130.66	-7.76873
		130.699	-7.80486
		130.743	-7.82209
		130.773	-8.31482
		130.811	-8.26728
		130.829	-8.22465
		130.89	-8.26712
		130.944	-8.24222
		130.988	-8.03997
		131.009	-8.35732
		131.033	-8.20036
		131.081	-8.38404
		131.109	-8.32594
		131.132	-8.12013
		131.153	-8.05761
		131.188	-7.93912
		131.229	-7.97831
		131.252	-7.88503
		131.271	-7.95372
		131.316	-8.11518
		131.349	-7.9661
		131.385	-7.75641
		131.506	-7.7221
		131.545	-7.71845
		131.593	-7.74921
		131.714	-7.82625
		131.766	-7.37206
		131.82	-7.12474
		131.867	-7.01348
		131.907	-7.09242
		131.938	-7.34931
		131.984	-7.33274
		132.024	-7.35803
		132.084	-7.38431
		132.186	-7.25383
		132.242	-7.1362
		132.342	-7.18953
		132.442	-7.12576
		132.543	-7.13578
		132.643	-7.23744
		132.765	-6.92926
		132.925	-6.89442
		133.063	-7.16107
		133.194	-7.14906
		133.245	-7.15294
		133.338	-7.1669
		133.439	-7.08831
		133.539	-6.8872
		133.64	-6.84667
		133.741	-6.90638
		133.841	-6.78588
		133.942	-6.49164
		134.042	-6.29516
		134.143	-5.78024
		134.216	-6.21524
		134.242	-6.22748
		134.255	-5.63761
		134.271	-5.54714
		134.304	-6.67472
		134.314	-6.82728
		134.321	-6.49664
		134.352	-6.80591
		134.362	-6.55187
		134.373	-6.24224
		134.38	-6.10037
		134.39	-6.26881
		134.4	-6.39942
		134.426	-6.17178
		134.438	-6.08543
		134.445	-5.95352
		134.457	-6.04966
		134.491	-5.92581
		134.504	-5.83841
		134.526	-6.11618
		134.566	-5.82356
		134.6	-5.89228
		134.638	-5.63003
		134.684	-5.83905
		134.715	-5.88414
		134.752	-5.43279
		134.816	-5.51496
		134.909	-5.22194
		135.009	-5.41681
		135.076	-5.06373
		135.169	-4.7423
		135.266	-4.71684
		135.368	-4.72751
		135.429	-4.60289
		135.445	-4.69366
		135.466	-4.87954
		135.484	-5.20355
		135.502	-5.78793
		135.539	-6.0897
		135.582	-6.47738
		135.621	-6.51703
		135.654	-5.9333
		135.676	-5.76507
		135.699	-5.65022
		135.722	-5.69
		135.741	-5.9794
		135.767	-5.72329
		135.785	-5.19494
		135.814	-5.88593
		135.841	-5.97212
		135.87	-5.71894
		135.909	-5.67296
		136.336	-6.66459
		136.548	-6.05514
		136.711	-6.13185
		137.384	-5.60395
		137.467	-5.2008
		137.547	-6.0429
		137.619	-6.60219
		137.688	-5.22288
		137.756	-6.02814
		137.822	-6.33593
		137.886	-6.38927
		137.95	-5.54058
		138.014	-6.38315
		138.076	-5.83297
		138.14	-7.11795
		138.202	-5.70071
		138.265	-5.29688
		138.329	-5.97009
		138.393	-5.61137
		138.458	-5.67716
		138.523	-4.98554
		138.589	-6.03196
		138.657	-6.57377
		138.727	-5.88676
		138.799	-6.23202
		138.95	-6.55824
		139.044	-5.82164
		139.158	-6.37456
		139.25	-6.10066
		139.336	-6.34654
		139.418	-6.34294
		139.496	-6.48673
		139.574	-5.75111
		139.651	-5.80493
		139.726	-5.85616
		139.801	-6.1054
		139.876	-5.66271
		139.952	-3.92978
		140.009	-3.64075
