# Supplementary material for: Asian summer monsoon variability across Termination II and implications for ice age terminations
Source: Nat Commun. 2025 May 30;16:5025. doi: 10.1038/s41467-025-60398-w (PMC12125170; doi:10.1038/s41467-025-60398-w)
Supplement: Supplementary file 3 — Source Data [file 41467_2025_60398_MOESM3_ESM.zip › Source Data/Figure 4.xlsx]

## Sheet: Figure 4A and a
Figure 4A	From ref. 45					Figure 4a	From ref. 45
	Age (ka BP)	65N insolation June 21st (W/m2)					Age (ka BP)	65N insolation June 21st (W/m2)
	7.95	520.246					123.95	530.159
	8.95	525.121					124.95	540.642
	9.95	528.34					125.95	547.931
	10.95	529.784					126.95	551.656
	11.95	528.98					127.95	551.614
	12.95	526.151					128.95	548.026
	13.95	521.458					129.95	541.395
	14.95	515.139					130.95	532.332
	15.95	507.699					131.95	521.713
	16.95	499.733					132.95	510.364
	17.95	491.647					133.95	499.14
	18.95	484.03					134.95	488.741
	19.95	477.421					135.95	479.858
	20.95	471.995					136.95	472.827
	21.95	468.14					137.95	467.996
	22.95	465.96					138.95	465.459
	23.95	465.374					139.95	465.112
	24.95	466.28					140.95	466.809
	25.95	468.599					141.95	470.238
							142.95	474.932

## Sheet: Figure 4B and b
Figure 4B	From ref. 2					Figure 4b	From ref. 2
	Age (ka BP)	δ18O (per mil)					Age (ka BP)	δ18O (per mil)
	8	3.42					124	3.27
	9	3.38					125	3.14
	10	3.52					126	3.16
	11	3.6					127	3.37
	12	3.92					128	3.71
	13	4.06					129	3.9
	14	4.28					130	3.67
	15	4.49					131	3.81
	16	4.75					132	4.2
	17	4.88					133	4.41
	18	5.02					134	4.7
	19	4.96					135	4.86
	20	4.99					136	4.82
	21	4.91					137	4.8
	22	4.88					138	4.89
	23	4.86					139	4.87
	24	4.81					140	4.98
							141	4.81
							142	4.75

## Sheet: Figure 4C and c
Figure 4C	From ref. 31					Figure 4c	From ref. 31
	Gas age (ka BP)	CO2 (ppm)					Gas age (ka BP)	CO2 (ppm)
	7.97585	260.8					123.959	275.87
	8.11628	259.6					124.405	281.54
	8.1948	259.3					124.817	275.52
	8.35188	258.3					125.293	276.81
	8.45968	261.3					126.014	275.15
	8.54658	260.7					126.7	273.02
	8.71068	261.8					126.962	274.93
	8.78128	259					127.314	275.78
	8.91185	260.9					127.504	276.88
	8.99299	260.4					128.024	276.03
	9.06017	259.3					128.173	280.72
	9.14301	262					128.467	285.76
	9.29531	263.7					128.878	271.08
	9.36112	263.8					129.078	268.44
	9.4367	265.2					129.656	260.61
	9.51806	260.6					130.373	251.84
	9.52444	260.9					130.818	250.84
	9.55586	263					131.322	241.13
	9.57327	263.8					131.976	232.28
	9.90104	264.4					132.71	228
	9.99261	264.2					132.932	224.63
	10.1345	264					133.776	222.74
	10.193	263.4					134.522	212.43
	10.2996	265.7					136.566	203.74
	10.3666	264.9					137.763	199.18
	10.5056	267.5					138.834	198.55
	10.6805	266.9					139.95	192.75
	10.8018	266					142.361	196.51
	10.8357	265.1					143.651	194.59
	10.9545	267.6
	11.0896	264.8
	11.1611	264.8
	11.1859	265
	11.2006	265.3
	11.2566	264.4
	11.317	264.1
	11.3394	264.806
	11.3832	264.84
	11.3999	268.164
	11.4175	264.483
	11.4359	270.143
	11.4531	268.869
	11.4728	269.097
	11.4904	267.166
	11.5072	267.663
	11.5239	269.509
	11.5436	266.898
	11.5596	262.74
	11.5764	267.093
	11.5922	260.702
	11.6113	261.304
	11.629	266.22
	11.6479	257.134
	11.6645	247.553
	11.6828	254.616
	11.7014	253.991
	11.7197	256.043
	11.7407	255.891
	11.7592	258.742
	11.7807	258.249
	11.8028	258.531
	11.8205	257.169
	11.8433	254.31
	11.8631	253.63
	11.8832	251.562
	11.9049	255.897
	11.927	258.575
	11.9481	248.916
	11.9696	253.993
	11.9907	255.391
	12.0159	247.851
	12.0373	248.407
	12.0588	253.098
	12.0798	251.031
	12.1052	255.657
	12.1246	253.019
	12.1465	251.139
	12.1685	251.424
	12.1904	250.968
	12.2113	249.653
	12.2329	249.232
	12.2565	248.952
	12.2808	249.377
	12.301	248.924
	12.3213	250.732
	12.3431	246.967
	12.3653	244.309
	12.3883	243.004
	12.4094	246.403
	12.4319	247.67
	12.4548	245.828
	12.4754	246.179
	12.4958	244.423
	12.5213	246.736
	12.5437	249.923
	12.5646	244.275
	12.5866	247.019
	12.6076	248.092
	12.6299	246.943
	12.6536	243.948
	12.6739	242.529
	12.6971	244.243
	12.7198	241.592
	12.7399	247.299
	12.7626	240.019
	12.7856	241.496
	12.8093	242.233
	12.8302	242.147
	12.8527	239.345
	12.874	241.238
	12.8934	239.435
	12.9171	238.794
	12.9392	238.177
	12.9598	240.707
	12.9809	237.148
	13.0011	239.419
	13.0219	234.677
	13.0437	238.865
	13.0666	237.909
	13.0882	241.555
	13.1284	234.817
	13.1727	236.91
	13.2162	239.41
	13.267	240.42
	13.3041	236.86
	13.4181	237.826
	13.4867	240.254
	13.5317	235.826
	13.6008	243.86
	13.6453	238.547
	13.7128	241.591
	13.7587	241.115
	13.8272	239.084
	13.8716	237.952
	13.9402	240.57
	14.0018	235.92
	14.0229	237.869
	14.0601	241.269
	14.0845	232.88
	14.1201	236.398
	14.1566	239.238
	14.1796	239.361
	14.2056	238.361
	14.2374	236.595
	14.273	240.212
	14.2987	239.037
	14.3086	235.801
	14.3432	242.079
	14.3545	238.39
	14.375	240.325
	14.4106	242.546
	14.4222	242.605
	14.4433	240.949
	14.4636	238.613
	14.4972	242.055
	14.5209	241.144
	14.5313	243.174
	14.5417	235.832
	14.5529	241.73
	14.5635	239.86
	14.5759	239.765
	14.5862	237.966
	14.5955	235.31
	14.6062	237.586
	14.6194	237.971
	14.63	240.102
	14.6452	238.116
	14.6523	234.622
	14.6641	233.417
	14.6751	234.335
	14.6864	237.492
	14.6967	228.907
	14.707	228.179
	14.7181	230.53
	14.7309	234.537
	14.7432	231.475
	14.7585	227.903
	14.7634	224.644
	14.7763	227.393
	14.7878	227.785
	14.7991	228.503
	14.8106	227.576
	14.8224	226.507
	14.8347	228.404
	14.8448	227.874
	14.8575	233.167
	14.8692	232.221
	14.8807	227.852
	14.8925	230.63
	14.9042	228.715
	14.9159	228.359
	14.929	228.47
	14.9537	228.89
	14.9765	229.787
	14.9873	227.651
	15.0115	228.365
	15.0348	225.381
	15.0725	228.995
	15.0958	234.474
	15.1335	229.672
	15.1565	228.806
	15.1811	227.844
	15.2189	230.183
	15.2434	228.266
	15.2807	225.772
	15.3209	227.643
	15.3452	228.917
	15.3828	225.388
	15.4101	224.743
	15.4629	223.271
	15.5464	223.531
	15.6494	222.758
	15.7048	222.158
	15.7677	224.857
	15.845	222.365
	15.9203	223.511
	15.9365	223.768
	15.9955	223.722
	15.999	224.408
	16.0147	222.393
	16.0338	224.48
	16.083	224.242
	16.1141	222.412
	16.1512	224.863
	16.1667	226.191
	16.1875	221.49
	16.2087	227.324
	16.223	223.236
	16.2406	220.485
	16.2607	218.564
	16.2787	214.221
	16.297	212.844
	16.3174	214.598
	16.3373	212.43
	16.3542	214.831
	16.3749	211.213
	16.3919	209.508
	16.4107	212.949
	16.4313	211.793
	16.4584	217.187
	16.472	213.938
	16.5099	207.947
	16.5535	208.65
	16.59	208.461
	16.6559	213.155
	16.7335	210.249
	16.7975	205.525
	16.8693	205.185
	16.9288	202.929
	16.9948	204.325
	17.0918	202.101
	17.1637	198.631
	17.2362	198.294
	17.2879	195.876
	17.3119	194.651
	17.3605	190.503
	17.3853	193.02
	17.41	191.886
	17.435	190.757
	17.461	193
	17.4853	191.476
	17.5109	191.586
	17.5346	192.37
	17.5615	192.624
	17.5863	196.963
	17.612	195.79
	17.6379	193.21
	17.6651	194.376
	17.6912	191.519
	17.717	189.523
	17.7438	190.411
	17.7697	191.705
	17.7976	187.253
	17.8254	191.207
	17.8546	189.518
	17.881	190.261
	17.9072	191.724
	17.936	188.542
	17.9658	188.656
	17.992	188.956
	18.0245	187.785
	18.0501	187.727
	18.0816	188.641
	18.1106	188.59
	18.1398	184.875
	18.1732	189.011
	18.2018	185.648
	18.2322	188.878
	18.2647	188.522
	18.2958	189.032
	18.3244	187.121
	18.3604	188.732
	18.3912	188.213
	18.4224	188.47
	18.4578	187.447
	18.4866	187.088
	18.52	187.666
	18.5829	188.571
	18.6774	193.903
	18.747	191.271
	18.8036	192.975
	18.8352	188.436
	18.8669	188.499
	18.9938	192.71
	19.1528	191.086
	19.2822	191.584
	19.4427	191.517
	19.5682	188.953
	19.6295	191.419
	19.7912	193.601
	19.8839	196.055
	20.0187	193.723
	20.2133	190.473
	20.4076	189.99
	20.5368	193.926
	20.6665	187.761
	20.8284	192.658
	20.9644	190.871
	21.0677	188.401
	21.2127	190.052
	21.3452	187.243
	21.5629	185.226
	21.7906	187.957
	21.9136	190.783
	22.0556	187.381
	22.2309	191.271
	22.2922	187.224
	22.3476	187.022
	22.5501	184.679
	22.6041	185.207
	22.6508	188.487
	22.7493	190.014
	22.8336	186.134
	22.994	189.397
	23.0138	190.53
	23.1073	190.081
	23.185	188.604
	23.2767	197.672
	23.3584	193.533
	23.4452	186.779
	23.6005	187.985
	23.8738	183.129
	24.0777	184.682

## Sheet: Figure 4D and d
Figure 4D		From ref. 46				Figure 4d		From ref. 36,37
		Age (ka BP)	IRD stack					Age (ka BP)	IRD (%)
		8	0.01					120.788	0.25182
		8.5	0.01					126.058	0.964369
		9	0.02					127.449	1.32064
		9.5	0.01					128.042	3.45829
		10	0.01					128.339	7.02103
		10.5	0.02					128.681	1.67692
		11	0.03					129.092	19.8469
		11.5	0.05					129.502	3.81456
		12	0.07					129.776	3.45829
		12.5	0.06					130.483	31.2477
		13	0.06					131.282	45.8549
		13.5	0.07					131.464	36.5918
		14	0.06					132.126	35.523
		14.5	0.12					132.423	46.9238
		15	0.24					132.559	47.9926
		15.5	0.31					132.902	99.6524
		16	0.43					133.038	94.6645
		16.5	0.25					133.198	98.2273
		17	0.29					133.335	38.7295
		17.5	0.16					133.54	14.5028
		18	0.14					133.746	28.3975
		18.5	0.07					134.019	13.0777
		19	0.17					134.27	16.2842
		19.5	0.14					134.544	28.0412
		20	0.06					134.772	25.5473
		20.5	0.1					134.932	45.4987
		21	0.14					135.274	39.442
		21.5	0.07					135.434	39.442
		22	0.08					135.548	54.4055
		22.5	0.1					135.727	19.2547
		23	0.12					135.95	32.1306
		23.5	0.15					136.173	59.7922
		24	0.32					136.395	33.6214
								136.729	15.1723
								136.952	22.2382
								137.286	9.55326
								137.62	14.9775
								137.731	13.8839
								137.954	27.3775
								138.511	46.2418
								138.845	44.389
								139.067	30.5211
								139.624	30.5776
								139.958	19.1589
								140.292	24.8419
								140.737	28.4974
								141.071	30.5366
								141.294	22.2307
								141.85	38.1121
								142.184	63.41

## Sheet: Figure 4e
Figure 4e	From ref. 11
	Age (ka BP)	Freshwater flux (Sv)
	124	-0.0477978
	124	-0.0517739
	124.5	-0.0517739
	124.5	-0.0330836
	125	-0.0330836
	125	-0.0306988
	125.5	-0.0306988
	125.5	-0.0256696
	126	-0.0256696
	126	-0.00944422
	126.5	-0.00944422
	126.5	-0.0523335
	127	-0.0523335
	127	-0.0593492
	127.5	-0.0593492
	127.5	-0.017382
	128	-0.017382
	128	0.044012
	128.5	0.044012
	128.5	0.054994
	129	0.054994
	129	0.0549152
	129.5	0.0549152
	129.5	0.119834
	130	0.119834
	130	0.0731461
	130.5	0.0731461
	130.5	0.175296
	131	0.175296
	131	0.142214
	131.5	0.142214
	131.5	0.16133
	132	0.16133
	132	0.189144
	132.5	0.189144
	132.5	0.293803
	133	0.293803
	133	0.256748
	133.5	0.256748
	133.5	0.165739
	134	0.165739
	134	0.0604362
	134.5	0.0604362
	134.5	0.0174458
	135	0.0174458
	135	0.00464708
	135.5	0.00464708
	135.5	0.0132565
	136	0.0132565
	136	0.0311408
	136.5	0.0311408
	136.5	0.0336693
	137	0.0336693
	137	0.0397651
	137.5	0.0397651
	137.5	0.0194242
	138	0.0194242
	138	0.0616903
	138.5	0.0616903
	138.5	0.0828601
	139	0.0828601
	139	0.0982409
	139.5	0.0982409
	139.5	0.098969
	140	0.098969
	140	0.0540655
	140.5	0.0540655
	140.5	0.00346513
	141	0.00346513
	141	0.00670635
	141.5	0.00670635
	141.5	0.015319
	142	0.015319
	142	0.0331377

## Sheet: Figure 4F and f
Figure 4F	From ref. 48					Figure 4f	From ref. 48
	Age (ka BP)	Dust flux (mg/m^2/a)					Age (ka BP)	Dust flux (mg/m^2/a)
	8	0.403					124	0.666
	8.025	0.335					124.025	0.921
	8.05	0.368					124.05	1.026
	8.075	0.35					124.075	0.949
	8.1	0.353					124.1	0.602
	8.125	0.385					124.125	0.657
	8.15	0.328					124.15	0.525
	8.175	0.483					124.175	0.469
	8.2	0.423					124.2	1.078
	8.225	0.392					124.225	0.963
	8.25	0.443					124.25	0.629
	8.275	0.35					124.275	0.561
	8.3	0.339					124.3	0.59
	8.325	0.35					124.325	0.549
	8.35	0.431					124.35	0.717
	8.375	0.378					124.375	0.538
	8.4	0.32					124.4	0.512
	8.425	0.402					124.425	0.644
	8.45	0.285					124.45	0.698
	8.475	0.356					124.475	0.715
	8.5	0.42					124.5	0.591
	8.525	0.428					124.525	0.706
	8.55	0.319					124.55	0.617
	8.575	0.277					124.575	0.796
	8.6	0.424					124.6	0.695
	8.625	0.37					124.625	0.749
	8.65	0.362					124.65	0.577
	8.675	0.311					124.675	0.476
	8.7	0.311					124.7	0.459
	8.725	0.317					124.725	0.568
	8.75	0.252					124.75	0.453
	8.8	0.304					124.775	0.409
	8.825	0.34					124.8	0.656
	8.85	0.289					124.825	0.654
	8.875	0.369					124.85	0.49
	8.9	0.328					124.875	0.56
	8.925	0.347					124.9	0.476
	8.95	0.295					124.925	0.579
	8.975	0.261					124.95	0.745
	9	0.31					124.975	0.495
	9.025	0.296					125	0.456
	9.05	0.364					125.025	0.605
	9.075	0.347					125.05	0.453
	9.1	0.309					125.075	0.429
	9.125	0.367					125.1	0.716
	9.15	0.503					125.125	1.086
	9.175	0.373					125.15	1.003
	9.2	0.421					125.175	0.809
	9.225	0.441					125.2	0.687
	9.25	0.379					125.225	0.493
	9.275	0.327					125.25	0.587
	9.3	0.375					125.275	0.471
	9.325	0.297					125.3	0.55
	9.35	0.309					125.325	0.596
	9.375	0.319					125.35	0.547
	9.4	0.38					125.375	0.971
	9.425	0.421					125.4	0.789
	9.45	0.356					125.425	1.426
	9.475	0.291					125.45	0.709
	9.5	0.314					125.475	0.597
	9.525	0.274					125.5	0.699
	9.55	0.24					125.525	0.671
	9.575	0.287					125.55	0.677
	9.6	0.317					125.575	0.504
	9.625	0.248					125.6	0.557
	9.65	0.292					125.625	0.492
	9.675	0.271					125.65	0.65
	9.7	0.321					125.675	0.554
	9.725	0.294					125.7	0.694
	9.75	0.354					125.725	0.989
	9.775	0.356					125.75	1.024
	9.8	0.349					125.775	0.496
	9.825	0.254					125.8	0.479
	9.85	0.349					125.825	0.622
	9.875	0.352					125.85	0.697
	9.9	0.313					125.875	0.507
	9.925	0.331					125.9	0.754
	9.95	0.291					125.925	0.665
	9.975	0.35					125.95	0.897
	10	0.32					125.975	0.835
	10.025	0.355					126	0.382
	10.05	0.249					126.025	1.074
	10.075	0.259					126.05	0.624
	10.1	0.276					126.075	0.646
	10.125	0.212					126.1	0.784
	10.15	0.233					126.125	0.311
	10.175	0.236					126.15	0.327
	10.2	0.253					126.175	0.346
	10.225	0.281					126.2	0.357
	10.25	0.235					126.225	0.345
	10.275	0.224					126.25	0.354
	10.3	0.234					126.275	0.738
	10.325	0.256					126.3	0.799
	10.35	0.366					126.325	0.468
	10.375	0.234					126.35	0.557
	10.4	0.287					126.375	0.606
	10.425	0.397					126.4	0.359
	10.45	0.33					126.425	0.571
	10.475	0.278					126.45	0.702
	10.5	0.318					126.475	0.751
	10.525	0.32					126.5	0.519
	10.55	0.318					126.525	0.933
	10.575	0.344					126.55	0.499
	10.6	0.312					126.575	0.475
	10.625	0.307					126.6	0.473
	10.65	0.28					126.625	0.758
	10.675	0.282					126.65	0.693
	10.7	0.227					126.675	0.733
	10.725	0.193					126.7	0.666
	10.75	0.258					126.725	0.574
	10.775	0.233					126.75	0.856
	10.8	0.331					126.775	0.46
	10.825	0.348					126.8	0.442
	10.85	0.307					126.825	0.61
	10.875	0.3					126.85	0.41
	10.9	0.317					126.875	0.686
	10.925	0.604					126.9	0.529
	10.95	0.314					126.925	0.454
	10.975	0.326					126.95	0.473
	11	0.308					126.975	0.617
	11.025	0.267					127	0.424
	11.05	0.293					127.025	0.667
	11.075	0.271					127.05	0.577
	11.1	0.216					127.075	0.693
	11.125	0.263					127.1	0.399
	11.15	0.272					127.125	0.52
	11.175	0.282					127.15	0.462
	11.2	0.248					127.175	0.687
	11.225	0.223					127.2	0.58
	11.275	0.412					127.225	0.472
	11.3	0.424					127.25	0.506
	11.325	0.384					127.275	0.624
	11.35	0.322					127.3	0.377
	11.375	0.405					127.325	0.419
	11.4	0.338					127.35	0.621
	11.425	0.308					127.375	0.391
	11.45	0.52					127.4	0.312
	11.475	0.383					127.425	0.475
	11.5	0.401					127.45	0.51
	11.525	0.317					127.475	0.42
	11.55	0.33					127.5	0.447
	11.575	0.286					127.525	0.411
	11.6	1.598					127.55	0.612
	11.625	0.448					127.575	0.267
	11.65	0.597					127.6	0.344
	11.675	0.377					127.625	0.384
	11.7	0.262					127.65	0.185
	11.725	0.205					127.675	0.464
	11.75	0.289					127.7	0.448
	11.775	0.334					127.725	0.354
	11.8	0.349					127.75	0.403
	11.825	0.316					127.775	0.995
	11.85	0.286					127.8	0.322
	11.875	0.306					127.825	0.268
	11.9	0.301					127.85	0.393
	11.925	0.257					127.875	0.314
	11.95	0.256					127.9	0.387
	11.975	0.334					127.925	0.552
	12	0.366					127.95	0.582
	12.025	0.313					127.975	0.303
	12.05	0.306					128	0.288
	12.075	0.302					128.025	0.365
	12.1	0.292					128.05	0.391
	12.125	0.29					128.075	0.481
	12.15	0.274					128.1	0.412
	12.175	0.283					128.125	0.293
	12.2	0.294					128.15	0.533
	12.225	0.318					128.175	0.567
	12.25	0.308					128.2	0.433
	12.275	0.273					128.225	0.376
	12.3	0.293					128.25	0.405
	12.325	0.351					128.275	0.938
	12.35	0.36					128.3	0.408
	12.375	0.34					128.325	0.784
	12.4	0.374					128.35	0.874
	12.425	0.378					128.375	0.638
	12.45	0.289					128.4	0.579
	12.475	0.387					128.425	0.538
	12.5	0.275					128.45	0.782
	12.525	0.457					128.475	0.651
	12.55	0.418					128.5	0.443
	12.575	0.354					128.525	0.647
	12.6	0.447					128.55	0.853
	12.625	0.392					128.575	0.506
	12.65	0.705					128.6	0.424
	12.675	0.457					128.625	0.414
	12.7	0.543					128.65	0.628
	12.725	0.413					128.675	0.377
	12.75	0.474					128.7	0.325
	12.775	0.536					128.725	0.181
	12.8	0.372					128.75	0.308
	12.825	0.401					128.775	0.417
	12.85	0.384					128.8	0.404
	12.875	0.343					128.825	0.359
	12.9	0.427					128.85	0.291
	12.925	0.339					128.875	0.294
	12.95	0.387					128.9	0.227
	12.975	1.016					128.925	0.295
	13	2.105					128.95	0.396
	13.025	1.15					128.975	0.451
	13.05	0.47					129	0.411
	13.075	0.473					129.025	0.287
	13.1	0.565					129.05	0.265
	13.125	0.482					129.075	0.218
	13.15	0.423					129.1	0.23
	13.175	0.404					129.125	0.212
	13.2	0.445					129.15	0.252
	13.225	0.383					129.175	0.377
	13.25	0.561					129.2	0.292
	13.275	0.527					129.225	0.5
	13.3	0.372					129.25	0.475
	13.325	0.365					129.275	0.265
	13.35	0.444					129.3	0.397
	13.375	0.391					129.325	0.388
	13.4	0.476					129.35	0.402
	13.425	0.589					129.375	0.627
	13.45	0.388					129.4	0.182
	13.475	0.433					129.425	0.233
	13.5	0.415					129.45	0.194
	13.525	0.411					129.475	0.237
	13.55	0.359					129.5	0.782
	13.575	0.453					129.525	0.241
	13.6	0.366					129.55	0.335
	13.625	0.488					129.575	0.443
	13.65	0.464					129.6	0.34
	13.675	0.488					129.625	0.287
	13.7	0.465					129.65	0.409
	13.725	0.463					129.675	0.302
	13.75	1.014					129.7	0.306
	13.775	0.941					129.725	0.252
	13.8	0.701					129.75	0.543
	13.825	0.517					129.775	0.409
	13.85	0.555					129.8	0.322
	13.875	0.518					129.825	0.306
	13.9	0.68					129.85	0.279
	13.925	0.604					129.875	0.299
	13.95	0.655					129.9	0.3
	13.975	0.641					129.925	0.346
	14	0.671					129.95	0.318
	14.025	0.451					129.975	0.228
	14.05	0.642					130	0.277
	14.075	0.707					130.025	0.493
	14.1	0.561					130.05	0.267
	14.125	0.425					130.075	0.359
	14.15	0.488					130.1	0.424
	14.175	0.481					130.125	0.222
	14.2	0.468					130.15	0.255
	14.225	0.715					130.175	0.447
	14.25	0.543					130.2	0.334
	14.275	0.503					130.225	0.372
	14.3	0.507					130.25	0.228
	14.325	0.545					130.275	0.658
	14.35	0.549					130.3	0.322
	14.375	0.607					130.325	0.273
	14.4	0.425					130.35	0.389
	14.425	0.357					130.375	0.444
	14.45	0.498					130.4	0.306
	14.475	0.576					130.425	0.297
	14.5	0.497					130.45	0.271
	14.525	0.383					130.475	0.267
	14.55	0.611					130.5	0.323
	14.575	0.702					130.525	0.395
	14.6	0.782					130.55	0.388
	14.625	0.732					130.575	0.883
	14.65	0.691					130.6	0.498
	14.675	0.716					130.625	0.439
	14.7	0.546					130.65	0.334
	14.725	1.383					130.675	0.379
	14.75	0.979					130.7	0.338
	14.775	0.746					130.725	0.308
	14.8	1.016					130.75	0.282
	14.825	0.691					130.775	0.282
	14.85	0.716					130.8	0.238
	14.875	0.787					130.825	0.331
	14.9	0.594					130.85	0.307
	14.925	0.825					130.875	0.176
	14.95	0.653					130.9	0.156
	14.975	0.632					130.925	0.442
	15	0.814					130.95	0.371
	15.025	0.743					130.975	0.205
	15.05	0.936					131	0.261
	15.075	0.833					131.025	0.305
	15.1	0.976					131.05	0.658
	15.125	1.047					131.075	0.251
	15.15	0.785					131.1	0.252
	15.175	0.843					131.125	0.221
	15.2	1					131.15	0.162
	15.225	0.786					131.175	0.216
	15.25	0.781					131.2	0.236
	15.275	1.233					131.225	0.359
	15.3	0.919					131.25	0.285
	15.325	0.682					131.275	0.436
	15.35	1.023					131.3	0.268
	15.375	0.828					131.325	0.375
	15.4	0.848					131.35	0.306
	15.425	0.983					131.375	0.291
	15.45	1.301					131.4	0.411
	15.475	0.901					131.425	0.283
	15.5	0.883					131.45	0.401
	15.525	0.997					131.475	0.777
	15.55	1.028					131.5	0.66
	15.575	1.31					131.525	0.313
	15.6	0.939					131.55	0.551
	15.625	1.442					131.575	0.262
	15.65	2.389					131.6	0.288
	15.675	0.789					131.625	0.452
	15.7	0.844					131.65	0.495
	15.725	0.913					131.675	0.659
	15.75	1.28					131.7	0.397
	15.775	1.467					131.725	0.278
	15.8	1.44					131.75	0.355
	15.825	1.5					131.775	0.337
	15.85	1.385					131.8	0.34
	15.875	1.636					131.825	0.29
	15.9	1.525					131.85	0.372
	15.925	1.824					131.875	0.427
	15.95	1.76					131.9	0.29
	15.975	3.115					131.925	0.354
	16	1.953					131.95	0.236
	16.025	2.066					131.975	0.239
	16.05	1.265					132	0.301
	16.075	1.349					132.025	0.274
	16.1	1.946					132.05	0.241
	16.125	2.599					132.075	0.246
	16.15	2.447					132.1	0.266
	16.175	2.063					132.125	0.296
	16.2	1.861					132.15	0.526
	16.225	1.84					132.175	0.299
	16.25	1.97					132.2	0.213
	16.275	2.04					132.225	0.32
	16.3	2.858					132.25	0.312
	16.325	2.196					132.275	0.46
	16.35	1.703					132.3	0.686
	16.375	2.001					132.325	0.607
	16.4	2.294					132.35	0.359
	16.425	2.374					132.375	0.373
	16.45	2.054					132.4	0.483
	16.475	1.925					132.425	0.478
	16.5	2.856					132.45	0.453
	16.525	3.176					132.475	0.366
	16.55	2.41					132.5	0.544
	16.575	2.187					132.525	0.556
	16.6	2.631					132.55	0.446
	16.625	2.615					132.575	0.695
	16.65	2.83					132.6	0.721
	16.675	3.22					132.625	0.784
	16.7	2.878					132.65	0.411
	16.725	2.519					132.675	0.353
	16.75	3.228					132.7	0.362
	16.775	2.487					132.725	0.746
	16.8	2.858					132.75	0.552
	16.825	2.283					132.775	0.557
	16.85	2.696					132.8	0.585
	16.875	3.148					132.825	0.924
	16.9	2.903					132.85	0.464
	16.925	3.044					132.875	0.987
	16.95	2.483					132.9	0.821
	16.975	3.336					132.925	0.779
	17	3.13					132.95	0.415
	17.025	4.249					132.975	0.487
	17.05	3.727					133	0.492
	17.075	5.283					133.025	0.739
	17.1	3.874					133.05	0.869
	17.125	3.787					133.075	0.727
	17.15	2.997					133.1	0.64
	17.175	3.705					133.125	1.12
	17.2	5.32					133.15	0.933
	17.225	5.302					133.175	0.96
	17.25	5.145					133.2	1.268
	17.275	4.107					133.225	1.16
	17.3	3.607					133.25	1.184
	17.325	4.73					133.275	1.443
	17.35	4.236					133.3	1.112
	17.375	5.683					133.325	1.006
	17.4	4.908					133.35	1.55
	17.425	6.188					133.375	1.276
	17.45	4.429					133.4	0.818
	17.475	5.122					133.425	0.995
	17.5	3.985					133.45	0.952
	17.525	7.72					133.475	1.144
	17.55	6.97					133.5	0.972
	17.575	6.477					133.525	1.128
	17.6	6.67					133.55	1.514
	17.625	8.177					133.575	1.045
	17.65	6.287					133.6	1.521
	17.675	5.976					133.625	1.236
	17.7	4.181					133.65	1.261
	17.725	6.609					133.675	1.642
	17.75	4.851					133.7	1.553
	17.775	6.163					133.725	1.709
	17.8	4.465					133.75	1.943
	17.825	4.856					133.775	1.958
	17.85	4.923					133.8	1.972
	17.875	4.888					133.825	2.494
	17.9	6.325					133.85	1.704
	17.925	5.842					133.875	1.993
	17.95	4.185					133.9	1.531
	17.975	5.872					133.925	2.243
	18	5.661					133.95	2.223
	18.025	3.494					133.975	1.891
	18.05	5.285					134	1.884
	18.075	5.048					134.025	1.627
	18.1	5.771					134.05	1.52
	18.125	5.579					134.075	1.633
	18.15	7.92					134.1	1.594
	18.175	8.43					134.125	2.894
	18.2	10.43					134.15	2.183
	18.225	5.565					134.175	2.619
	18.25	7.144					134.2	1.677
	18.275	5.396					134.225	1.65
	18.3	6.02					134.25	2.08
	18.325	6.676					134.275	1.379
	18.35	8.535					134.3	1.004
	18.375	6.959					134.325	1.049
	18.4	6.31					134.35	1.213
	18.425	3.845					134.375	2.066
	18.45	7.329					134.4	1.505
	18.475	7.725					134.425	1.941
	18.5	5.484					134.45	1.895
	18.525	5.766					134.475	1.835
	18.55	5.853					134.5	1.342
	18.575	7.051					134.525	1.561
	18.6	5.924					134.55	2.021
	18.625	5.624					134.575	2.641
	18.65	6.851					134.6	2.611
	18.675	6.082					134.625	2.648
	18.7	8.535					134.65	2.699
	18.725	11.311					134.675	3.039
	18.75	14.333					134.7	2.607
	18.775	7.977					134.725	2.349
	18.8	8.285					134.75	2.971
	18.825	7.122					134.775	2.393
	18.85	5.979					134.8	2.358
	18.875	6.084					134.825	2.443
	18.9	5.232					134.85	2.292
	18.925	4.897					134.875	2.028
	18.95	6.048					134.9	1.818
	18.975	6.942					134.925	3.238
	19	5.724					134.95	5.215
	19.025	5.278					134.975	3.835
	19.05	4.931					135	2.845
	19.075	5.95					135.025	3.277
	19.1	6.358					135.05	2.738
	19.125	5.38					135.075	3.492
	19.15	8.09					135.1	4.776
	19.175	9.437					135.125	3.723
	19.2	9.994					135.15	3.385
	19.225	5.438					135.175	5.333
	19.25	6.508					135.2	5.127
	19.275	8.975					135.225	5.652
	19.3	7.599					135.25	3.931
	19.325	7.044					135.275	3.385
	19.35	5.628					135.3	3.261
	19.375	4.909					135.325	3.545
	19.4	5.961					135.35	4.968
	19.425	4.441					135.375	4.617
	19.45	5.923					135.4	3.294
	19.475	5.179					135.425	2.786
	19.5	4.84					135.45	3.379
	19.525	6.498					135.475	3.227
	19.55	6.838					135.5	3.632
	19.575	6.655					135.525	3.857
	19.6	5.441					135.55	2.932
	19.625	9.542					135.575	3.279
	19.65	8.643					135.6	5.265
	19.675	9.677					135.625	3.671
	19.7	9.485					135.65	2.635
	19.725	6.961					135.675	3.993
	19.75	7.58					135.7	3.06
	19.775	7.217					135.725	3.673
	19.8	5.905					135.75	4.586
	19.825	6.888					135.775	3.736
	19.85	9.311					135.8	3.8
	19.875	7.168					135.825	4.441
	19.9	9.833					135.85	4.424
	19.925	9.357					135.875	3.826
	19.95	8.26					135.9	4.328
	19.975	8.148					135.925	3.914
	20	5.135					135.95	4.824
	20.025	7.991					135.975	5.282
	20.05	7.214					136	3.477
	20.075	6.188					136.025	4.665
	20.1	6.226					136.05	3.065
	20.125	5.204					136.075	3.537
	20.15	5.169					136.1	3.947
	20.175	6.518					136.125	4.86
	20.2	7.223					136.15	2.611
	20.225	10.091					136.175	3.83
	20.25	6.908					136.2	3.485
	20.275	16.815					136.225	3.821
	20.3	6.355					136.25	4.122
	20.325	9.818					136.275	3.637
	20.35	6.667					136.3	3.598
	20.375	6.381					136.325	4.725
	20.4	5.956					136.35	6.17
	20.425	7.937					136.375	5.148
	20.45	7.258					136.4	5.026
	20.475	5.302					136.425	5.542
	20.5	5.079					136.45	3.991
	20.525	7.538					136.475	7.828
	20.55	8.303					136.5	5.546
	20.575	7.6					136.525	5.627
	20.6	8.363					136.55	5.46
	20.625	8.284					136.575	5.241
	20.65	5.94					136.6	5.098
	20.675	5.625					136.625	4.615
	20.7	8.463					136.65	4.185
	20.725	8.757					136.675	4.473
	20.75	9.334					136.7	3.896
	20.775	7.24					136.725	3.229
	20.8	7.324					136.75	2.539
	20.825	7.749					136.775	4.554
	20.85	6.266					136.8	3.132
	20.875	5.206					136.825	3.606
	20.9	4.881					136.85	4.406
	20.925	7.055					136.875	3.932
	20.95	7.463					136.9	4.21
	20.975	5.502					136.925	3.919
	21	5.047					136.95	4.36
	21.025	8.879					136.975	3.875
	21.05	10.742					137	4.806
	21.075	7.432					137.025	3.674
	21.1	10.082					137.05	4.177
	21.125	10.55					137.075	3.488
	21.15	16.605					137.1	3.048
	21.175	6.74					137.125	3.638
	21.2	9.867					137.15	4.588
	21.225	7.23					137.175	4.044
	21.25	6.792					137.2	4.148
	21.275	7.512					137.225	3.341
	21.3	7.5					137.25	4.253
	21.325	8.885					137.275	5.056
	21.35	9.36					137.3	4.088
	21.375	9.341					137.325	4.463
	21.4	6.91					137.35	5.024
	21.425	5.45					137.375	6.389
	21.45	10.882					137.4	6.25
	21.475	9.845					137.425	8.042
	21.5	8.276					137.45	6.52
	21.525	8.6					137.475	4.928
	21.55	10.779					137.5	5.161
	21.575	11.188					137.525	4.23
	21.6	16.166					137.55	3.75
	21.625	10.171					137.575	4.706
	21.65	8.317					137.6	4.479
	21.675	7.773					137.625	5.797
	21.7	9.98					137.65	5.321
	21.725	8.161					137.675	4.558
	21.75	10.58					137.7	5.112
	21.775	10.895					137.725	4.709
	21.8	9.028					137.75	3.615
	21.825	12.63					137.775	5.112
	21.85	9.566					137.8	5.679
	21.875	8.881					137.825	4.494
	21.9	7.753					137.85	4.294
	21.925	8.227					137.875	4.336
	21.95	9.455					137.9	4.558
	21.975	8.722					137.925	4.868
	22	8.76					137.95	4.523
	22.025	8.146					137.975	3.376
	22.05	8.411					138	3.794
	22.075	8.404					138.025	4.748
	22.1	7.894					138.05	3.699
	22.125	8.872					138.075	3.095
	22.15	11.125					138.1	2.941
	22.175	11.556					138.125	4.03
	22.2	12.929					138.15	3.846
	22.225	9.426					138.175	2.949
	22.25	15.552					138.2	3.106
	22.275	11.952					138.225	3.833
	22.3	9.07					138.25	2.706
	22.325	13.893					138.275	4.228
	22.35	10.7					138.3	4.005
	22.375	11.593					138.325	3.81
	22.4	8.943					138.35	4.061
	22.425	9.099					138.375	4.258
	22.45	10.101					138.4	4.006
	22.475	8.89					138.425	3.687
	22.5	8.286					138.45	3.772
	22.525	9.253					138.475	4.806
	22.55	10.171					138.5	3.681
	22.575	14.356					138.525	3.989
	22.6	10.028					138.55	4.751
	22.625	9.228					138.575	5.414
	22.65	6.829					138.6	8.909
	22.675	8.753					138.625	6.972
	22.7	10.671					138.65	6.556
	22.725	7.044					138.675	7.379
	22.75	5.783					138.7	6.547
	22.775	8.017					138.725	6.954
	22.8	8.992					138.75	5.822
	22.825	8.386					138.775	5.48
	22.85	6.591					138.8	7.396
	22.875	7.413					138.825	8.301
	22.9	10.645					138.85	10.006
	22.925	6.109					138.875	11.761
	22.95	6.79					138.9	13.615
	22.975	6.448					138.925	6.355
	23	6.546					138.95	8.911
	23.025	4.981					138.975	9.828
	23.05	5.153					139	7.505
	23.075	5.372					139.025	10.078
	23.1	4.773					139.05	6.64
	23.125	5.22					139.075	6.725
	23.15	6.703					139.1	7.412
	23.175	6.24					139.125	6.917
	23.2	7.779					139.15	8.773
	23.225	9.31					139.175	8.228
	23.25	6.761					139.2	7.701
	23.275	6.489					139.225	5.428
	23.3	7.554					139.25	6.595
	23.325	5.849					139.275	5.967
	23.35	7.446					139.3	8.674
	23.375	6.214					139.325	8.312
	23.4	6.75					139.35	8.945
	23.425	7.328					139.375	6.969
	23.45	9.596					139.4	9.806
	23.475	6.028					139.425	5.183
	23.5	5.138					139.45	6.526
	23.525	6.904					139.475	6.787
	23.55	6.233					139.5	7.161
	23.575	6.182					139.525	6.85
	23.6	6.521					139.55	7.899
	23.625	7.837					139.575	7.959
	23.65	5.571					139.6	7.523
	23.675	6.122					139.625	9.359
	23.7	6.063					139.65	8.994
	23.725	7.209					139.675	10.408
	23.75	9.739					139.7	9.645
	23.775	9.536					139.725	8.101
	23.8	9.585					139.75	7.878
	23.825	11.225					139.775	6.915
	23.85	15.374					139.8	7.648
	23.875	14.783					139.825	8.523
	23.9	9.95					139.85	6.994
	23.925	8.133					139.875	8.344
	23.95	7.871					139.9	10.541
	23.975	7.819					139.925	9.044
	24	8.449					139.95	9.038
							139.975	6.577
							140	9.054
							140.025	7.652
							140.05	7.068
							140.075	5.331
							140.1	5.219
							140.125	9.677
							140.15	7.277
							140.175	8.343
							140.2	7.546
							140.225	5.49
							140.25	6.639
							140.275	6.269
							140.3	8.184
							140.325	6.697
							140.35	7.313
							140.375	7.237
							140.4	7.169
							140.425	6.587
							140.45	7.944
							140.475	6.423
							140.5	6.417
							140.525	7.184
							140.55	9.27
							140.575	8.627
							140.6	6.41
							140.625	9.292
							140.65	7.566
							140.675	7.343
							140.7	7.514
							140.8	6.281
							140.825	5.863
							140.85	5.555
							140.875	6.433
							140.9	4.91
							140.925	6.186
							140.95	6.962
							140.975	9.369
							141	10.205
							141.025	6.74
							141.05	5.764
							141.075	7.26
							141.1	6.996
							141.125	6.658
							141.15	7.796
							141.175	8.68
							141.2	5.73
							141.225	5.761
							141.25	9.919
							141.275	5.44
							141.3	5.887
							141.325	6.226
							141.35	5.767
							141.375	7.863
							141.4	7.592
							141.425	8.575
							141.45	8.46
							141.475	8.227
							141.5	8.74
							141.525	7.576
							141.55	10.203
							141.575	8.725
							141.6	8.944
							141.625	9.177
							141.65	7.264
							141.675	8.398
							141.7	8.091
							141.725	5.728
							141.75	8.897
							141.775	7.514
							141.8	5.653
							141.825	5.561
							141.85	7.248
							141.875	6.46
							141.9	5.575
							141.925	7.466
							141.95	7.201
							141.975	5.244
							142	6.668

## Sheet: Figure 4G
Figure 4G	From ref. 26
	Age (ka BP)	δ18O (per mil, VPDB)
	7.99849	-10.68
	8.01047	-10.16
	8.02245	-10.44
	8.03443	-10.35
	8.06103	-10.3
	8.06808	-10.34
	8.07815	-9.86
	8.08822	-10.04
	8.09829	-10.11
	8.19095	-10.44
	8.28455	-10.844
	8.30538	-10.54
	8.32622	-10.67
	8.34705	-10.56
	8.36788	-10.67
	8.38872	-11.01
	8.40955	-10.8
	8.43038	-10.45
	8.45122	-10.39
	8.47204	-10.44
	8.49884	-10.66
	8.52563	-10.37
	8.55243	-10.99
	8.57922	-10.59
	8.60602	-10.56
	8.63281	-10.89
	8.65961	-10.57
	8.6864	-10.89
	8.7132	-10.67
	8.73999	-10.63
	8.76679	-10.94
	8.79358	-11.03
	8.82038	-10.74
	8.84717	-10.76
	8.87397	-10.47
	8.99754	-10.64
	9.01546	-10.91
	9.03338	-10.8
	9.05129	-10.94
	9.06921	-10.09
	9.08713	-9.61
	9.105	-9.61
	9.13413	-9.48
	9.16327	-9.74
	9.1924	-9.75
	9.22153	-9.93
	9.25067	-10.12
	9.2798	-10.78
	9.30893	-10.63
	9.33807	-10.67
	9.3672	-10.52
	9.39633	-10.4
	9.42547	-10.43
	9.4546	-10.39
	9.48373	-10.54
	9.51287	-10.68
	9.542	-10.82
	9.571	-10.25
	9.6	-9.89
	9.629	-9.85
	9.658	-10.26
	9.687	-10.51
	9.716	-10.02
	9.745	-9.78
	9.774	-10.48
	9.803	-10.48
	9.832	-10.32
	9.861	-10.35
	9.89	-10.26
	9.919	-10.16
	9.948	-9.61
	9.977	-9.91
	9.99526	-10.29
	10.0135	-10.04
	10.0318	-10.18
	10.05	-10.53
	10.0683	-10.59
	10.0866	-10.62
	10.1048	-10.66
	10.1231	-10.4
	10.1413	-9.86
	10.1596	-10.09
	10.1779	-10.19
	10.1961	-10.76
	10.2144	-10.75
	10.2327	-10.46
	10.2509	-10.24
	10.2692	-10.5
	10.2874	-10.39
	10.3057	-10.54
	10.324	-10.59
	10.3422	-10.25
	10.3605	-10.6
	10.3787	-10.5
	10.397	-10.43
	10.416	-9.91
	10.4349	-9.9
	10.4539	-10.21
	10.4728	-9.63
	10.4918	-10.3
	10.5108	-10.46
	10.5297	-10.52
	10.5487	-10.43
	10.5677	-10.62
	10.6056	-10.55
	10.6245	-10.29
	10.6435	-10.37
	10.6625	-10.65
	10.6814	-10.47
	10.7004	-9.8
	10.7193	-10.03
	10.7383	-9.92
	10.7573	-10.23
	10.7762	-10.56
	10.7952	-10.5
	10.8142	-10.42
	10.8331	-9.56
	10.8521	-9.35
	10.871	-9.3
	10.89	-9.44
	10.9091	-9.57
	10.9282	-9.71
	10.9474	-9.83
	10.9665	-9.78
	10.9856	-10.31
	11.0047	-10.2
	11.0238	-10.02
	11.043	-9.92
	11.0621	-10
	11.0812	-10.23
	11.1003	-9.98
	11.1194	-9.81
	11.1386	-9.84
	11.1577	-10.01
	11.1768	-10.21
	11.1959	-9.12
	11.215	-8.97
	11.2342	-9.22
	11.2533	-9.55
	11.2724	-9.82
	11.2915	-9.6
	11.3106	-9.05
	11.3298	-9.17
	11.3489	-9.05
	11.368	-9.36
	11.3849	-9.33
	11.4018	-8.97
	11.4187	-9.04
	11.4356	-8.96
	11.4525	-8.96
	11.4694	-9.14
	11.4863	-9.02
	11.5032	-9.02
	11.525	-8.606
	11.537	-8.672
	11.549	-8.167
	11.561	-8.786
	11.5845	-8.653
	11.596	-8.297
	11.608	-9.197
	11.62	-8.52
	11.631	-8.301
	11.643	-8.643
	11.6545	-9.095
	11.666	-8.161
	11.6775	-8.569
	11.6895	-8.842
	11.7005	-8.579
	11.712	-7.772
	11.724	-8.695
	11.736	-9.009
	11.7475	-8.587
	11.7595	-8.911
	11.7715	-8.822
	11.784	-8.391
	11.7965	-8.679
	11.8395	-8.034
	11.877	-8.333
	11.9105	-8.925
	11.9435	-8.634
	11.9765	-7.891
	12.009	-8.4
	12.042	-7.822
	12.074	-8.425
	12.107	-8.341
	12.1405	-8.402
	12.173	-8.967
	12.206	-8.024
	12.24	-8.397
	12.274	-8.082
	12.311	-7.858
	12.3515	-7.943
	12.3765	-7.542
	12.401	-8.324
	12.4235	-8.328
	12.446	-8.152
	12.4685	-8.617
	12.4925	-8.617
	12.5185	-8.614
	12.542	-8.408
	12.5635	-8.533
	12.5845	-8.613
	12.605	-8.706
	12.626	-9.539
	12.6475	-8.469
	12.671	-8.394
	12.6885	-8.355
	12.7055	-8.932
	12.722	-8.919
	12.7385	-8.924
	12.754	-8.872
	12.7705	-8.764
	12.787	-9.133
	12.804	-9.689
	12.822	-9.348
	12.8335	-9.12
	12.845	-9.53
	12.8565	-9.283
	12.868	-10.169
	12.879	-10.121
	12.8905	-9.554
	12.902	-9.444
	12.9135	-9.776
	12.926	-9.626
	12.939	-10.053
	12.951	-10.234
	12.9635	-9.993
	12.9755	-9.563
	12.988	-8.973
	13	-9.106
	13.012	-8.83
	13.024	-9.967
	13.0365	-9.844
	13.0485	-9.588
	13.0605	-9.488
	13.072	-9.162
	13.084	-9.32
	13.096	-9.573
	13.12	-10.675
	13.1315	-9.849
	13.144	-9.672
	13.156	-9.415
	13.168	-9.224
	13.181	-9.946
	13.193	-9.298
	13.2055	-8.893
	13.2175	-8.969
	13.23	-9.592
	13.243	-9.236
	13.2565	-9.623
	13.2695	-10.313
	13.2825	-9.651
	13.295	-9.768
	13.3085	-9.969
	13.321	-9.782
	13.3335	-9.321
	13.3455	-9.313
	13.358	-9.176
	13.3705	-9.336
	13.3835	-10.228
	13.3955	-10.867
	13.408	-9.004
	13.4205	-9.497
	13.433	-9.523
	13.446	-9.994
	13.4585	-10.058
	13.4705	-10.251
	13.4835	-9.546
	13.496	-9.453
	13.5085	-8.896
	13.5215	-11.171
	13.5345	-9.769
	13.5475	-10.757
	13.5565	-9.814
	13.5655	-9.698
	13.574	-9.504
	13.583	-8.853
	13.5915	-10.26
	13.6	-9.682
	13.609	-9.723
	13.618	-10.558
	13.6265	-9.995
	13.635	-9.791
	13.644	-10.183
	13.6525	-10.68
	13.6615	-10.21
	13.67	-9.817
	13.6785	-9.9
	13.6875	-9.073
	13.696	-10.114
	13.705	-10.02
	13.714	-9.584
	13.7225	-9.765
	13.731	-9.703
	13.7435	-10.931
	13.756	-9.915
	13.7685	-9.927
	13.7805	-10.237
	13.7925	-9.581
	13.805	-9.766
	13.817	-9.317
	13.829	-9.45
	13.8415	-9.467
	13.853	-9.629
	13.8655	-9.399
	13.8775	-9.783
	13.889	-9.645
	13.9015	-8.91
	13.9135	-9.011
	13.9255	-9.15
	13.938	-9.162
	13.9505	-8.601
	13.9625	-8.736
	13.9755	-9.411
	13.988	-9.427
	14.0015	-9.102
	14.0155	-8.959
	14.029	-9.05
	14.0425	-9.533
	14.056	-9.313
	14.069	-9.432
	14.082	-9.372
	14.0955	-9.679
	14.1085	-9.688
	14.122	-9.482
	14.135	-9.273
	14.1485	-8.927
	14.1615	-9.437
	14.1885	-10.008
	14.2025	-8.957
	14.2205	-9.416
	14.2385	-9.485
	14.257	-9.728
	14.2745	-9.577
	14.2915	-9.291
	14.309	-9.416
	14.326	-9.797
	14.3435	-9.835
	14.361	-9.714
	14.378	-8.648
	14.396	-8.917
	14.4135	-9.432
	14.4315	-8.724
	14.449	-9.397
	14.466	-8.928
	14.4835	-8.546
	14.5005	-8.589
	14.536	-8.712
	14.547	-8.449
	14.5575	-8.05
	14.5685	-8.745
	14.579	-8.53
	14.5895	-8.661
	14.6	-9.027
	14.6115	-8.46
	14.622	-7.824
	14.6335	-8.239
	14.6465	-8.003
	14.66	-8.307
	14.6735	-8.174
	14.686	-7.606
	14.6995	-7.395
	14.713	-8.306
	14.726	-7.83
	14.739	-7.797
	14.7655	-6.856
	14.8025	-7.678
	14.835	-7.146
	14.8655	-6.511
	14.8955	-7.733
	14.926	-7.431
	14.9585	-7.688
	14.9955	-7.287
	15.0235	-7.767
	15.049	-7.276
	15.074	-6.997
	15.0995	-6.912
	15.128	-7.217
	15.1465	-7.525
	15.1655	-7.426
	15.184	-8.073
	15.2035	-7.087
	15.2235	-6.612
	15.2435	-6.723
	15.263	-7.314
	15.2825	-7.517
	15.303	-7.049
	15.33	-7.411
	15.355	-7.355
	15.3805	-7.114
	15.4085	-6.995
	15.4335	-6.953
	15.456	-6.749
	15.4785	-7.685
	15.504	-7.703
	15.5165	-7.88
	15.529	-7.92
	15.5415	-7.387
	15.5545	-5.78
	15.567	-8.112
	15.577	-8.187
	15.587	-7.823
	15.5965	-7.396
	15.6065	-7.93
	15.617	-7.504
	15.625	-7.002
	15.633	-7.177
	15.641	-7.211
	15.6495	-6.848
	15.658	-7.009
	15.668	-7.393
	15.678	-7.544
	15.6885	-7.743
	15.707	-6.694
	15.725	-7.142
	15.7415	-7.397
	15.7585	-7.462
	15.7765	-7.547
	15.797	-6.548
	15.817	-6.506
	15.837	-7.006
	15.865	-7.136
	15.89	-6.852
	15.9145	-6.129
	15.942	-6.61
	15.9925	-6.626
	16.0295	-6.809
	16.082	-6.386
	16.0915	-6.954
	16.1005	-6.177
	16.11	-6.188
	16.1195	-8.32
	16.129	-8.362
	16.1395	-7.561
	16.15	-7.105
	16.16	-7.334
	16.171	-8.334
	16.2085	-7.641
	16.226	-7.732
	16.2445	-7.829
	16.2665	-7.746
	16.2875	-7.571
	16.307	-7.32
	16.329	-7.586
	16.349	-7.105
	16.3685	-6.867
	16.3885	-7.494
	16.4075	-7.253
	16.4265	-8.427
	16.445	-8.523
	16.4645	-8.247
	16.479	-8.461
	16.4925	-8.382
	16.5065	-7.589
	16.52	-8.019
	16.534	-7.953
	16.5475	-7.894
	16.5605	-7.84
	16.5735	-7.228
	16.587	-7.122
	16.6005	-6.914
	16.6285	-7.174
	16.6865	-8.198
	16.701	-7.512
	16.7295	-7.842
	16.743	-7.578
	16.757	-8.625
	16.77	-7.933
	16.806	-7.694
	16.8345	-7.552
	16.8635	-7.842
	16.899	-7.099
	16.9185	-8.175
	16.938	-7.837
	16.9585	-7.605
	16.976	-7.618
	16.993	-7.356
	17.012	-7.283
	17.022	-7.548
	17.0325	-7.286
	17.0425	-7.416
	17.05	-7.742
	17.0575	-7.276
	17.065	-7.194
	17.0725	-6.731
	17.0815	-7.147
	17.0915	-7.988
	17.1005	-7.806
	17.1105	-8.379
	17.1235	-7.702
	17.136	-8.566
	17.1485	-8.441
	17.169	-8.407
	17.188	-8.426
	17.2065	-8.022
	17.227	-8.431
	17.251	-8.611
	17.263	-8.049
	17.275	-8.296
	17.3025	-8.285
	17.3275	-8.073
	17.354	-7.603
	17.3905	-7.9
	17.42	-8.523
	17.45	-8.367
	17.4865	-8.186
	17.5155	-7.925
	17.5415	-7.256
	17.567	-7.519
	17.595	-7.6
	17.625	-7.975
	17.6525	-7.267
	17.684	-7.234
	17.702	-7.331
	17.7195	-7.356
	17.7365	-7.955
	17.7545	-8.401
	17.792	-7.531
	17.824	-7.714
	17.854	-8.803
	17.886	-8.722
	17.9225	-8.063
	17.999	-9.2
	18.0515	-8.413
	18.1035	-8.396
	18.18	-9.139
	18.205	-8.271
	18.228	-8.43
	18.252	-8.273
	18.2775	-8.858
	18.2925	-8.688
	18.3075	-8.253
	18.3225	-8.325
	18.3375	-8.164
	18.3605	-8.277
	18.3815	-8.417
	18.4045	-8.694
	18.414	-7.989
	18.423	-8.038
	18.432	-8.766
	18.4415	-8.457
	18.4505	-8.777
	18.46	-8.692
	18.469	-9.116
	18.4785	-8.93
	18.49	-7.96
	18.502	-7.984
	18.5135	-8.901
	18.525	-9.144
	18.541	-8.953
	18.5565	-8.983
	18.572	-9.173
	18.6015	-8.39
	18.628	-8.22
	18.6585	-8.163
	18.6705	-8.317
	18.6835	-8.24
	18.696	-10.011
	18.708	-10.135
	18.722	-9.217
	18.7355	-9.149
	18.749	-9.488
	18.763	-9.229
	18.7775	-8.466
	18.786	-8.733
	18.794	-8.92
	18.802	-8.972
	18.8105	-7.795
	18.819	-8.512
	18.825	-9.094
	18.831	-9.87
	18.837	-9.074
	18.8425	-8.938
	18.8485	-9.351
	18.8545	-9.314
	18.862	-8.684
	18.869	-8.924
	18.876	-8.026
	18.8835	-7.772
	18.893	-8.49
	18.902	-8.874
	18.9115	-8.264
	18.921	-8.348
	18.93	-8.628
	18.94	-8.634
	18.9495	-8.524
	18.9585	-8.499
	18.968	-8.449
	18.9775	-8.496
	18.9925	-9.031
	19.0075	-8.249
	19.022	-8.19
	19.0365	-7.949
	19.0465	-8.028
	19.0565	-8.56
	19.066	-8.523
	19.076	-8.343
	19.086	-8.469
	19.0965	-8.385
	19.107	-8.203
	19.1175	-8.137
	19.1285	-8.651
	19.1395	-8.668
	19.151	-8.254
	19.163	-7.824
	19.1755	-7.945
	19.188	-8.233
	19.1985	-8.699
	19.2095	-8.016
	19.22	-9.065
	19.231	-8.683
	19.2415	-7.968
	19.252	-7.808
	19.2635	-8.06
	19.312	-8.27
	19.3635	-8.18
	19.4235	-7.74
	19.444	-7.9
	19.465	-8.04
	19.486	-8.21
	19.5055	-8.07
	19.5255	-7.74
	19.5455	-7.5
	19.565	-8.06
	19.5845	-7.94
	19.6045	-7.65
	19.624	-7.94
	19.6435	-8
	19.663	-8.22
	19.682	-8.43
	19.702	-7.84
	19.721	-7.48
	19.741	-7.68
	19.7605	-7.75
	19.7795	-8.17
	19.799	-8.19
	19.8185	-8.22
	19.838	-8.15
	19.8575	-8.05
	19.8785	-7.98
	19.899	-7.75
	19.9205	-7.94
	19.942	-8.04
	19.9585	-8.38
	19.974	-7.66
	19.99	-7.45
	20.005	-7.62
	20.02	-7.97
	20.035	-8.16
	20.05	-7.41
	20.0655	-7.32
	20.081	-7.33
	20.0965	-7.76
	20.13	-7.56
	20.163	-7.67
	20.1925	-7.59
	20.2225	-7.89
	20.251	-7.89
	20.2795	-7.63
	20.3085	-7.42
	20.3365	-7.52
	20.3655	-7.53
	20.394	-7.64
	20.424	-7.46
	20.452	-7.67
	20.48	-7.65
	20.5095	-7.78
	20.54	-8.06
	20.5725	-7.96
	20.6075	-7.72
	20.661	-7.9
	20.706	-7.95
	20.745	-7.61
	20.786	-7.24
	20.825	-7.49
	20.8645	-7.87
	20.9035	-7.77
	20.9445	-7.56
	20.9845	-7.54
	21.0235	-7.29
	21.064	-7.86
	21.1045	-7.79
	21.149	-7.9
	21.2015	-7.6
	21.2525	-7.68
	21.298	-7.36
	21.338	-7.3
	21.3775	-7.46
	21.417	-7.44
	21.4565	-7.9
	21.4965	-8
	21.536	-7.4
	21.5765	-7.46
	21.6215	-7.39
	21.672	-7.67
	21.693	-7.51
	21.714	-7.47
	21.734	-7.43
	21.7545	-7.62
	21.774	-7.84
	21.7935	-7.48
	21.814	-7.55
	21.8345	-7.55
	21.856	-7.72
	21.8765	-7.75
	21.948	-7.37
	22.0035	-8.25
	22.0545	-7.83
	22.1035	-7.56
	22.154	-7.22
	22.2045	-7.39
	22.254	-7.07
	22.3035	-7.17
	22.3555	-7.34
	22.481	-7.27
	22.506	-7.21
	22.5305	-7.63
	22.554	-7.63
	22.577	-7.46
	22.5995	-7.69
	22.622	-7.61
	22.645	-7.44
	22.6675	-7.46
	22.6925	-7.53
	22.719	-7.47
	22.7615	-7.38
	22.7985	-7.68
	22.8315	-7.54
	22.865	-7.75
	22.898	-7.91
	22.9305	-7.64
	22.9635	-7.31
	22.996	-7.42
	23.029	-7.4
	23.063	-7.44
	23.1	-7.44
	23.1405	-7.65
	23.154	-7.69
	23.1675	-7.78
	23.1805	-7.28
	23.1935	-8.08
	23.207	-7.74
	23.22	-7.94
	23.233	-7.05
	23.2465	-7.12
	23.2595	-7.61
	23.2735	-7.68
	23.2865	-7.47
	23.3	-7.56
	23.334	-7.52
	23.3645	-7.63
	23.3925	-7.67
	23.4205	-8.25
	23.4485	-7.68
	23.4765	-7.57
	23.507	-7.86
	23.5405	-8.01
	23.565	-7.9
	23.5875	-7.42
	23.61	-7.58
	23.6315	-7.74
	23.6525	-7.55
	23.674	-7.94
	23.6965	-7.5
	23.7195	-7.48
	23.7435	-7.42
	23.769	-7.11
	23.794	-7.13
	23.817	-7.13
	23.84	-7.35
	23.8625	-7.27
	23.8855	-7.42
	23.909	-7.09
	23.934	-6.96
	23.96	-7.21
	24.0245	-6.37
