# Supplementary material for: Asian summer monsoon variability across Termination II and implications for ice age terminations
Source: Nat Commun. 2025 May 30;16:5025. doi: 10.1038/s41467-025-60398-w (PMC12125170; doi:10.1038/s41467-025-60398-w)
Supplement: Supplementary file 3 — Source Data [file 41467_2025_60398_MOESM3_ESM.zip › Source Data/Supplementary Figure 5.xlsx]

## Sheet: Figure s5a
Figure s5a
sample type	sample ID	δʹ18O(O2/CaCO3) (‰, VSMOW-VSLAP)	Δʹ17O(O2/CaCO3) (per meg, VSMOW-VSLAP, lambda=0.528) using IAEA-603 and IAEA-C1 = -100 per meg (Wostbrock et al., 2020)
Carbonate	SM7-12.5	21.2826	-77.7836
Carbonate	SM7-12.5	22.1742	-80.9899
Carbonate	SM7-12.5	22.666	-65.8925
Carbonate	SM7-12.5	21.2974	-74.1329
Carbonate	SM7-184	21.4357	-65.6554
Carbonate	SM7-184	22.3541	-75.3913
Carbonate	SM7-184	22.285	-76.6293
Carbonate	SM7-184	23.0794	-78.5798
Carbonate	SM7-370	22.4702	-68.9557
Carbonate	SM7-370	24.98	-54.3729
Carbonate	SM7-370	22.9073	-101.164
Carbonate	SM7-370	24.813	-76.0844
Carbonate	SM7-370	25.2162	-63.1112
Carbonate	SM7-370	25.6082	-73.1854
Carbonate	SM7-424.5	26.1724	-66.2595
Carbonate	SM7-424.5	26.1495	-72.0454
Carbonate	SM7-424.5	24.3578	-77.6072
Carbonate	SM7-424.5	25.3211	-66.2455
Carbonate	SM7-449	23.33	-59.6139
Carbonate	SM7-449	24.5997	-69.1877
Carbonate	SM7-449	24.4944	-72.2312
Carbonate	SM7-449	24.6055	-75.4959
Refrence: Wostbrock, J. A. G., Cano, E. J. & Sharp, Z. D. An internally consistent triple oxygen isotope calibration of standards for silicates, carbonates and air relative to VSMOW2 and SLAP2. Chem. Geol. 533, 119432 (2020).

## Sheet: Figure s5b
Figure s5b
sample type	sample ID	δʹ17O(O2/CaCO3) (‰, VSMOW-VSLAP)	δʹ18O(O2/CaCO3) (‰, VSMOW-VSLAP)
Carbonate	SM7-12.5	11.1594	21.2826
Carbonate	SM7-12.5	11.627	22.1742
Carbonate	SM7-12.5	11.9018	22.666
Carbonate	SM7-12.5	11.1709	21.2974
Carbonate	SM7-184	11.2524	21.4357
Carbonate	SM7-184	11.7276	22.3541
Carbonate	SM7-184	11.6898	22.285
Carbonate	SM7-184	12.1073	23.0794
Carbonate	SM7-370	11.7953	22.4702
Carbonate	SM7-370	13.1351	24.98
Carbonate	SM7-370	11.9939	22.9073
Carbonate	SM7-370	13.0252	24.813
Carbonate	SM7-370	13.251	25.2162
Carbonate	SM7-370	13.4479	25.6082
Carbonate	SM7-424.5	13.7528	26.1724
Carbonate	SM7-424.5	13.7349	26.1495
Carbonate	SM7-424.5	12.7833	24.3578
Carbonate	SM7-424.5	13.3033	25.3211
Carbonate	SM7-449	12.2586	23.33
Carbonate	SM7-449	12.9195	24.5997
Carbonate	SM7-449	12.8608	24.4944
Carbonate	SM7-449	12.9162	24.6055

## Sheet: Figure s5c
Figure s5c								Singapore	From ref. 9 in Supplementary Info					Okinawa	From ref. 8 in Supplementary Info
	Shima Cave	sample ID	T-formation	δʹ18O water (‰, VSMOW-VSLAP)	Δʹ17O water (per meg, VSMOW-VSLAP, λ=0.528)						Δʹ17O = (δʹ17O/1000 - 0.528*δʹ18O/1000)*10^6						δʹ18O=1000*ln(1+δ18O/1000)
	this study	SM7-12.5	17	-7.8532	14.4184			date	δʹ18O water (‰, VSMOW-VSLAP)	δʹ17O water (‰, VSMOW-VSLAP)	Δʹ17O water (per meg, VSMOW-VSLAP, λ=0.528)			year	month	δ18O water (‰, VSMOW)	δʹ18O water (‰, VSMOW-VSLAP)	Δʹ17O water (per meg, VSMOW-VSLAP)
		SM7-184	17	-6.81161	15.0532			12/1/2013	-7.6544	-4.00418	37.349			2011	1	-3.1126	-3.11745	37
		SM7-370	17	-4.97883	16.1755			1/1/2014	-4.84992	-2.51394	46.8144			2011	2	-2.8228	-2.82679	29
		SM7-424.5	17	-4.04987	18.5538			2/1/2014	-2.33935	-1.21085	24.3325			2011	3	-3.4716	-3.47764	37
		SM7-449	17	-6.01059	19.9911			3/1/2014	-3.34268	-1.76298	1.95308			2011	4	-4.2563	-4.26538	34
								4/1/2014	-5.86809	-3.07914	19.211			2011	5	-5.0949	-5.10792	16
	Jiangjun Cave	sample ID	T-formation	δʹ18O water (‰, VSMOW-VSLAP)	Δʹ17O water (per meg, VSMOW-VSLAP, λ=0.528)			5/1/2014	-7.73326	-4.05456	28.599			2011	6	-7.8445	-7.87543	19
	From ref. 10 in Supplementary Info	JJ-5e	17	-13.279	-5			6/1/2014	-5.7153	-2.99526	22.4154			2011	7	-6.8331	-6.85655	17
		JJ-6	17	-6.791	-4			7/1/2014	-5.16842	-2.70491	24.0167			2011	8	-8.5218	-8.55832	10
								8/1/2014	-4.54485	-2.3707	28.9881			2011	9	-3.9328	-3.94055	18
								9/1/2014	-4.05066	-2.13029	8.45519			2011	10	-5.5821	-5.59774	23
								11/1/2014	-8.96309	-4.71297	19.5386			2011	11	-4.8063	-4.81789	28
								12/1/2014	-10.6247	-5.58925	20.5671			2011	12	-5.4005	-5.41514	33
								2/1/2015	-4.56048	-2.39716	10.7715			2012	1	-3.8187	-3.82601	33
								3/1/2015	-3.21924	-1.68349	16.2644			2012	2	-6.628	-6.65006	23
								4/1/2015	-4.71751	-2.47138	19.4665			2012	3	-2.5864	-2.58975	34
								5/1/2015	-6.28345	-3.30216	15.4954			2012	4	-4.3817	-4.39133	29
								6/1/2015	-7.66602	-4.02275	24.9027			2012	5	-7.6995	-7.72929	25
								7/1/2015	-5.07678	-2.6639	16.6439			2012	6	-7.2885	-7.31519	17
								8/1/2015	-5.97995	-3.13134	26.0707			2012	7	-7.2749	-7.30149	14
								9/1/2015	-3.97963	-2.07702	24.2284			2012	8	-7.9275	-7.95909	13
								10/1/2015	-3.90081	-2.03292	26.7046			2012	9	-7.0912	-7.11646	18
								11/1/2015	-7.87439	-4.12496	32.7164			2012	10	-7.7245	-7.75449	26
								1/1/2016	-3.79718	-1.9803	24.612			2012	11	-5.7648	-5.78148	41
								2/1/2016	-3.63285	-1.89327	24.8723			2012	12	-6.5545	-6.57608	53
								3/1/2016	-3.57354	-1.87867	8.15795
								4/1/2016	-3.30468	-1.72234	22.5287
								5/1/2016	-7.41651	-3.89052	25.3975
								6/1/2016	-8.17709	-4.28904	28.463
								7/1/2016	-6.91633	-3.62927	22.5484
								8/1/2016	-5.90843	-3.09232	27.3303
								9/1/2016	-6.59119	-3.46023	19.9157
								10/1/2016	-6.592	-3.45679	23.7829
								11/1/2016	-9.34534	-4.91332	21.0161
								12/1/2016	-8.46335	-4.46158	7.06996
								1/1/2017	-8.1235	-4.26658	22.6294
								2/1/2017	-5.42381	-2.84958	14.1909
								3/1/2017	-5.96701	-3.14091	9.67129
								4/1/2017	-7.39281	-3.89472	8.68911
								5/1/2017	-9.50858	-5.0101	10.4302
								6/1/2017	-6.91172	-3.64415	5.24072
								7/1/2017	-8.22233	-4.33076	10.633
								8/1/2017	-7.04935	-3.71033	11.7299
								9/1/2017	-6.81291	-3.58153	15.6896
								10/1/2017	-10.2817	-5.40823	20.5011
								11/1/2017	-11.4019	-6.00315	17.0484
								12/1/2017	-6.77715	-3.55618	22.1538
								1/1/2018	-7.96484	-4.18877	16.6595
								2/1/2018	-4.89441	-2.57083	13.4152
								3/1/2018	-3.77504	-1.98094	12.2813
								4/1/2018	-3.82216	-2.00271	15.391
								5/1/2018	-6.89969	-3.62388	19.1624
								6/1/2018	-10.1644	-5.34948	17.3472
								7/1/2018	-4.97854	-2.61717	11.4984
								8/1/2018	-3.75844	-1.97306	11.402
								9/1/2018	-6.60484	-3.47087	16.4863
								10/1/2018	-6.66264	-3.49439	23.4855
								11/1/2018	-9.53603	-4.95522	79.7988
								12/1/2018	-7.97741	-4.18324	28.8364
								1/1/2019	-6.21564	-3.25734	24.5155
								2/1/2019	-4.44876	-2.32744	21.5045
								3/1/2019	-4.52956	-2.36516	26.4405
