# Supplementary material for: Asian summer monsoon variability across Termination II and implications for ice age terminations
Source: Nat Commun. 2025 May 30;16:5025. doi: 10.1038/s41467-025-60398-w (PMC12125170; doi:10.1038/s41467-025-60398-w)
Supplement: Supplementary file 3 — Source Data [file 41467_2025_60398_MOESM3_ESM.zip › Source Data/Supplementary Figure 4.xlsx]

## Sheet: Figure S4a
Figure s4a		From ref. 2 in Supplementary Info			From ref. 1 in Supplementary Info			From ref. 1 in Supplementary Info
		Age (ka BP)	δ18O (per mil, VPDB)		Age (ka BP)	δ18O (per mil, VPDB)		Age (ka BP)	δ18O (per mil, VPDB)
		132.49	-5.354		128.03	-7.21		133.13	-5.06
		132.581	-5.138		128.15	-7.28		133.19	-4.98
		132.677	-4.836		128.26	-7.43		133.25	-5.42
		132.774	-4.967		128.47	-7.21		133.41	-5.63
		132.871	-5.056		128.63	-7.31		133.58	-5.51
		132.965	-5.149		128.7	-7.31		133.75	-5.89
		133.057	-4.958		128.95	-7.06		133.81	-6.06
		133.151	-4.789		129.06	-6.57		133.87	-5.74
		133.245	-5.093		129.14	-6.68		133.93	-5.67
		133.341	-5.278		129.34	-6.2		133.99	-5.59
		133.434	-5.382		129.45	-6.36		134.05	-6.57
		133.525	-5.397		129.53	-6.36		134.11	-6.87
		133.619	-5.313		129.72	-5.65		134.17	-7.08
		133.712	-5.35		129.84	-5.89		134.23	-8.1
		133.804	-5.322		130.11	-5.98		134.35	-7.96
		133.899	-5.721		130.23	-5.19		134.39	-7.61
		133.997	-6.24		130.31	-5.8		134.43	-6.43
		134.095	-7.829		130.5	-6.12		134.48	-6.13
		134.19	-7.016		130.62	-5.61		134.52	-5.46
		134.286	-5.627		130.89	-5		134.56	-5.22
		134.381	-5.527		131.01	-5.27		134.6	-5.1
		134.476	-4.827		131.09	-5.08		134.65	-4.72
		134.571	-5.208		131.28	-4.87		134.69	-4.82
		134.664	-5.163		131.4	-4.98		134.73	-4.82
		134.757	-4.869		131.47	-5.37		134.78	-5.08
		134.853	-4.975		131.67	-4.73		134.82	-4.88
		134.945	-5.223		131.79	-4.84		134.86	-4.83
		135.041	-4.811		131.86	-5.06		134.9	-4.87
		135.136	-4.594		132.06	-4.79		134.95	-4.79
		135.236	-4.326		132.17	-5.06		135.05	-4.59
		135.332	-4.103		132.25	-5.07		135.15	-4.48
		135.427	-4.037		132.25	-5.07		135.25	-4.37
		135.526	-4.089		132.45	-4.9		135.35	-4.26
		135.623	-3.988		132.49	-5.21		135.45	-3.98
		135.718	-4.418		132.53	-5.08		135.55	-3.84
		135.815	-4.901		132.6	-5.13		135.65	-3.79
		135.911	-6.465		132.65	-5.17		135.75	-4
		136.006	-6.015		132.68	-5.18		135.85	-4.4
		136.103	-5.904		132.76	-5.09		135.95	-5.07
		136.198	-6.326		132.81	-5.3		136.05	-5.79
		136.297	-6.521		132.84	-5.34		136.15	-6.45
		136.396	-5.288		132.92	-5.24		136.25	-5.76
		136.493	-5.416		132.97	-5.56		136.35	-5.72
		136.592	-6.366		133	-5.57		136.45	-5.98
		136.69	-5.922		133.08	-5.46		136.54	-5.83
		136.791	-5.073		133.12	-5.55		136.63	-6
		136.891	-5.064		133.15	-5.57		136.73	-5.33
		136.985	-5.182		133.23	-5.39		136.82	-5.62
		137.081	-5.126		133.28	-5.45		136.91	-5.69
		137.175	-4.949		133.31	-5.49		137.01	-5.68
		137.273	-5.419		133.39	-5.45		137.1	-5.75
		137.368	-6.26		133.44	-5.48		137.19	-5.41
		137.467	-4.916		133.47	-5.48		137.29	-5.02
		137.565	-5.042		133.55	-5.37		137.38	-4.97
		137.662	-5.012		133.59	-5.41		137.47	-5.23
		137.762	-6.054		133.63	-5.24		137.57	-5.24
		137.86	-5.863		133.7	-5.12		137.66	-5.49
		137.96	-4.549		133.75	-5.27		137.75	-5.55
		138.056	-5.387		133.78	-5.4		137.85	-5.49
		138.155	-5.946		133.86	-5.82		137.97	-5.35
		138.252	-5.989		133.91	-5.8		138.1	-5.85
		138.349	-5.621		133.94	-5.94		138.23	-5.58
		138.445	-4.973		134.02	-6		138.35	-5.5
		138.541	-5.077		134.07	-5.98		138.48	-5.53
		138.635	-6.159		134.1	-6.02		138.61	-5.41
		138.732	-6.057		134.18	-6.35		138.73	-5.31
		138.829	-4.781		134.22	-6.68		138.86	-5.31
		138.923	-5.394		134.25	-6.92		138.99	-5.51
		139.02	-4.422		134.33	-6.92		139.11	-5.43
		139.115	-4.467		134.38	-7.08		139.24	-5.3
		139.211	-4.352		134.41	-6.85		139.37	-5.26
		139.308	-4.355		134.49	-6.7		139.49	-5.16
		139.405	-4.355		134.54	-7.34		139.62	-4.82
		139.504	-4.358		134.57	-7.2		139.75	-4.78
		139.605	-4.872		134.65	-6.83		139.79	-5.02
		139.699	-5.127		134.66	-6.68		139.83	-4.46
		139.783	-4.867		134.67	-6.57		139.87	-4.7
		139.848	-5.27		134.69	-6.57		139.91	-5.2
		139.898	-4.927		134.7	-6.48		139.95	-4.98
		139.941	-5.25		134.71	-6.28		139.99	-5.18
		139.983	-5.424		134.73	-6.26		140.03	-5.23
		140.019	-5.358		134.77	-5.73		140.07	-5.47
		140.057	-5.342		134.81	-5.37		140.11	-5.37
		140.101	-5.585		134.85	-5.05		140.15	-5.54
		140.143	-5.561		134.89	-5.11		140.19	-5.57
		140.185	-5.797		134.94	-5.29		140.23	-5.65
		140.234	-5.565		134.98	-5.33		140.27	-5.65
		140.285	-5.62		135.02	-5.22		140.31	-5.65
		140.333	-6.073		135.06	-5.12		140.35	-5.84
		140.382	-5.677		135.1	-5.16		140.39	-5.77
		140.437	-5.715		135.14	-5.36		140.43	-5.95
		140.499	-5.71		135.18	-5.19		140.47	-5.65
		140.563	-5.866		135.22	-5.15		140.51	-5.76
		140.634	-5.652		135.26	-5.17		140.55	-5.79
		140.703	-6.253		135.31	-4.8		140.59	-5.87
		140.77	-5.961		135.35	-4.66		140.63	-5.84
		140.838	-6.254		135.39	-4.67		140.67	-6.01
		140.907	-6.234		135.44	-4.42		140.71	-5.96
		140.976	-6.011		135.48	-4.41		140.75	-5.77
		141.047	-5.457		135.53	-4.36		140.79	-5.63
		141.119	-5.754		135.57	-4.56		140.83	-5.93
		141.192	-5.809		135.62	-5.33		140.87	-5.96
		141.266	-6.086		135.67	-4.84		140.91	-6.21
		141.339	-5.909		135.71	-4.99		140.95	-6.04
		141.416	-6.208		135.76	-5.82		140.99	-6.04
		141.495	-5.902		135.8	-6.57		141.03	-5.89
		141.573	-6.55		135.85	-6.92		141.07	-6.29
		141.647	-6.509		135.89	-6.66		141.11	-6.27
		141.718	-6.237		135.94	-6.12		141.15	-6.37
		141.77	-6.048		135.98	-5.99		141.19	-6.24
		141.813	-5.958		136.03	-6.27		141.23	-6.41
		141.85	-6.029		136.07	-6.55		141.27	-6.55
		141.882	-6.548		136.12	-6.46		141.32	-6.51
		141.91	-5.841		136.17	-6.83		141.36	-6.55
		141.942	-6.208		136.21	-7.03		141.4	-6.46
		141.974	-6.561		136.26	-6.69		141.44	-6.37
		142.002	-6.542		136.3	-5.79		141.49	-6.26
		142.032	-6.549		136.35	-5.16		141.53	-6.28
		142.063	-6.352		136.39	-5.71		141.57	-6.42
		142.091	-6.106		136.44	-6.04		141.61	-6.57
		142.12	-6.285		136.48	-6.19		141.66	-6.7
		142.147	-6.131		136.53	-6.08		141.7	-6.36
		142.178	-6.764		136.57	-6.46		141.74	-6.24
		142.209	-6.516		136.62	-7		141.78	-6.27
		142.238	-6.619		136.67	-7.1		141.83	-6.34
		142.262	-6.573		136.71	-6.9		141.87	-6.87
		142.287	-6.791		136.76	-6.52		141.91	-6.74
		142.315	-6.41		136.8	-5.49		141.95	-6.96
		142.344	-6.393		136.85	-5.76		142	-6.7
		142.372	-6.296		136.88	-5.38		142.04	-6.72
		142.402	-6.427		136.91	-5.32		142.08	-6.22
		142.435	-6.477		136.94	-5.79		142.12	-6.31
		142.462	-6.482		136.98	-5.53		142.17	-5.99
		142.483	-6.493		137.01	-5.59		142.21	-6.44
		142.506	-6.455		137.04	-5.22		142.25	-6.65
		142.529	-6.539		137.07	-5.11		142.29	-6.48
		142.551	-7.043		137.1	-6		142.34	-6.46
		142.57	-6.807		137.14	-6.1		142.38	-6.62
		142.591	-6.189		137.17	-6.65		142.42	-7.1
		142.608	-6.323		137.2	-6.69		142.46	-6.87
		142.625	-6.812		137.23	-5.9		142.51	-6.75
		142.64	-6.631		137.26	-5.68		142.55	-6.77
		142.657	-7.034		137.3	-5.53		142.59	-7.12
		142.681	-6.885		137.33	-5.56		142.63	-7.59
		142.709	-7.113		137.36	-5.98		142.68	-7.46
		142.741	-6.954		137.39	-6.56		142.72	-6.88
		142.784	-7.148		137.42	-6.76		142.76	-6.96
		142.832	-6.786		137.46	-5.22		142.8	-6.68
		142.884	-6.414		137.49	-5		142.85	-6.55
		142.933	-6.578		137.52	-5.3		142.92	-6.96
		142.984	-6.736		137.55	-6.21		143	-6.67
		143.036	-6.389		137.58	-6.27		143.08	-6.72
		143.088	-6.782		137.62	-6.43		143.15	-6.74
		143.142	-6.825		137.65	-5.82		143.23	-7.07
		143.193	-7.017		137.78	-5.33		143.31	-6.8
		143.242	-6.826		137.91	-5.29		143.39	-6.82
		143.295	-7.516		138.04	-5.97		143.46	-7.13
		143.35	-7.572		138.17	-6.56		143.54	-7.45
		143.405	-6.978		138.3	-6.8		143.62	-7.43
		143.453	-6.814		138.43	-6.35		143.69	-7.43
		143.498	-7.739		138.56	-6.13		143.77	-6.9
		143.547	-7.265		138.69	-6.57		143.85	-7.2
		143.598	-7.117		138.82	-5.99		143.89	-6.88
		143.645	-7.273		138.95	-5.47		143.94	-7.51
		143.692	-6.855		139.09	-5.03		143.99	-7.04
		143.738	-6.976		139.22	-4.84		144.03	-7.36
		143.788	-7.155		139.35	-4.79		144.08	-7.51
		143.84	-6.994		139.46	-5.18		144.13	-8.06
		143.89	-6.97		139.58	-5.88		144.17	-8
		143.94	-6.937		139.7	-6.28		144.22	-7.94
		143.988	-7.614		139.82	-5.62		144.27	-8.05
		144.037	-7.284		139.94	-5.97		144.31	-7.87
		144.086	-7.029		140.05	-6.05		144.36	-8.34
		144.136	-7.249		140.17	-6.22		144.41	-8.27
		144.188	-8.122		140.29	-6.03		144.45	-7.95
		144.239	-7.693		140.41	-6.26		144.5	-8.07
		144.289	-7.323		140.52	-6.12		144.54	-8.07
		144.339	-7.109		140.64	-6.19		144.59	-7.89
		144.388	-7.246		140.76	-6.52		144.64	-7.35
		144.44	-7.179		140.88	-6.37		144.68	-7.97
		144.493	-7.981		140.99	-6.5		144.73	-7.61
		144.543	-7.75		141.11	-6.75		144.78	-7.14
		144.594	-7.538		141.23	-6.69		144.82	-6.57
		144.647	-7.586		141.35	-6.46		144.87	-7.31
		144.698	-7.906		141.4	-6.59		144.92	-7.11
		144.75	-7.858		141.44	-6.29		144.96	-7.06
		144.795	-7.583		141.49	-6.37		145.01	-6.98
		144.827	-7.747		141.54	-6.72		145.06	-7.28
		144.856	-8.45		141.59	-7.06		145.1	-7.07
		144.885	-7.822		141.64	-6.64		145.15	-6.82
		144.914	-7.776		141.69	-6.25		145.2	-7.33
		144.945	-8.092		141.74	-6.52		145.24	-7.57
		144.975	-8.395		141.78	-6.91		145.29	-7.56
		145.004	-7.921		141.83	-7.02		145.34	-7.63
		145.034	-7.193		141.88	-7.15		145.38	-7.79
		145.064	-7.377		141.93	-6.61		145.43	-7.31
		145.097	-7.072		141.98	-6.48		145.47	-7.81
		145.134	-6.952		142.03	-6.49		145.52	-7.81
		145.167	-7.202		142.08	-6.55		145.57	-7.21
		145.201	-7.399		142.12	-6.96		145.61	-7.27
		145.239	-7.44		142.17	-6.93		145.66	-7.39
		145.277	-7.365		142.22	-7.12		145.71	-6.89
		145.318	-7.491		142.27	-6.79		145.75	-7.33
		145.363	-7.328		142.32	-6.68		145.8	-7.23
		145.405	-7.205		142.37	-6.91		145.85	-7.19
		145.446	-7.002		142.42	-6.83		145.89	-7.54
		145.489	-7.8		142.46	-6.89		145.94	-7.61
		145.534	-7.741		142.51	-7.2		145.99	-7.44
		145.578	-7.743		142.56	-7.03		146.03	-7.5
		145.619	-7.587		142.61	-7.11		146.08	-7.73
		145.661	-7.242		142.66	-7.09		146.12	-7.67
		145.706	-7.235		142.71	-7.1		146.17	-7.51
		145.748	-7.602		142.76	-7.27		146.22	-8.01
		145.79	-7.46		142.8	-7.33		146.26	-7.9
		145.834	-7.728		142.85	-7.49		146.31	-7.26
		145.879	-7.47		142.9	-7.36		146.35	-7.42
		145.923	-7.437		142.95	-7.04		146.4	-7.79
		145.968	-7.526		143	-7.12		146.45	-8.29
		146.011	-7.411		143.05	-6.91		146.49	-8.3
		146.056	-7.479		143.07	-7.05		146.54	-8.16
		146.099	-7.238		143.09	-7.13		146.59	-8.32
		146.157	-7.397		143.11	-7.31		146.63	-7.6
		146.221	-7.728		143.13	-7.48		146.68	-7.25
		146.295	-7.864		143.15	-7.36		146.72	-7.55
		146.375	-7.571		143.17	-7.27		146.77	-7.72
		146.461	-7.445		143.19	-7.75		146.82	-7.4
		146.546	-7.907		143.21	-7.43		146.86	-7.44
		146.636	-7.783		143.23	-7.57		146.91	-7.56
		146.721	-7.843		143.25	-7.42		146.95	-7.8
		146.811	-7.954		143.27	-7.36		147	-7.49
		146.896	-7.846		143.29	-7.32		147.05	-7.45
		146.973	-7.69		143.31	-7.34		147.09	-7.34
		147.055	-7.699		143.33	-7.36		147.14	-7.3
		147.137	-7.818		143.35	-7.46		147.19	-7.53
		147.219	-7.756		143.37	-7.39		147.23	-7.61
		147.296	-7.597		143.39	-7.55		147.28	-7.83
		147.377	-7.932		143.41	-7.6		147.32	-7.52
		147.457	-7.589		143.43	-7.49		147.37	-7.3
		147.532	-7.381		143.45	-7.42		147.42	-7.29
		147.603	-7.273		143.61	-7.58		147.46	-7.29
		147.677	-7.741		143.77	-7.56		147.51	-7.42
		147.742	-7.589		143.93	-7.6		147.55	-7.57
		147.803	-7.266		144.09	-7.86		147.6	-7.71
		147.864	-7.39		144.25	-7.73		147.65	-7.79
		147.925	-7.311		144.41	-7.88		147.69	-7.59
		147.989	-7.42		144.57	-7.54		147.74	-7.37
		148.054	-7.94		144.73	-7.09		147.79	-7.4
		148.11	-7.679		144.89	-7.06		147.83	-7.3
		148.172	-7.349		145.05	-7.47		147.88	-7.52
		148.231	-7.502		145.21	-7.71		147.92	-7.59
		148.29	-7.39		145.37	-7.6		147.97	-7.7
		148.35	-7.138		145.53	-7.79		148.02	-7.2
		148.406	-7.103		145.69	-7.4		148.06	-7.4
		148.463	-7.266		145.85	-7.21		148.11	-7.75
		148.518	-7.432		146.02	-7.3		148.15	-7.24
		148.572	-7.187		146.18	-8.08		148.2	-7.48
		148.628	-7.133		146.34	-7.58		148.25	-7.54
		148.688	-7.769		146.5	-7.39		148.33	-7.03
		148.754	-7.087		146.66	-7.28		148.41	-8.07
		148.824	-7.193		146.82	-7.18		148.49	-7.85
		148.903	-7.699		146.98	-7.32		148.57	-8.45
		148.986	-7.784		147.14	-7.12		148.65	-7.99
		149.062	-7.816		147.3	-7.28		148.73	-8.17
		149.13	-8.234		147.46	-7.27		148.82	-8.49
		149.197	-7.79		147.62	-7.25		148.9	-8.33
		149.259	-8.005		147.78	-7.16		148.98	-8.23
		149.323	-7.289		147.94	-6.68		149.06	-7.96
		149.384	-7.404		148.1	-7.13		149.14	-7.65
		149.449	-7.481		148.26	-7.52		149.22	-7.78
		149.514	-7.573		148.42	-8.21		149.3	-7.3
		149.583	-7.751		148.58	-7.42		149.38	-7.37
		149.649	-7.359		148.74	-7.21		149.47	-7.94
		149.717	-7.338		148.9	-7.42		149.55	-7.84
		149.788	-7.338		149.07	-7.54		149.63	-7.59
		149.858	-7.261		149.23	-7.42		149.71	-7.67
		149.93	-7.56		149.39	-7.11		149.79	-8.25
		150.002	-7.424		149.55	-6.85		149.87	-7.43
		150.074	-7.261		149.71	-7.1		149.95	-7.72
		150.148	-7.281		149.87	-6.99		150.03	-7.55
		150.224	-6.948		150.03	-7.04		150.12	-8.03
		150.311	-7.047		150.19	-7.3		150.2	-7.72
		150.402	-7.115		150.35	-7.79		150.28	-7.54
		150.491	-7.032		150.51	-7.9		150.36	-8.19
		150.583	-7.224		150.67	-7.63		150.44	-7.91
		150.676	-7.609		150.83	-7.63		150.52	N/A
		150.768	-7.372		150.99	-7.7		150.6	-7.23
		150.863	-7.607		151.15	-7.54		150.68	-7.11
		150.956	-7.467		151.31	-7.47		150.77	-6.92
		151.055	-7.499		151.47	-7.05		150.85	-7.57
		151.161	-7.428		151.63	-7.13		150.87	-7.79
		151.266	-7.414		151.79	-7.31		150.89	-7.57
		151.372	-7.506		151.95	-7.23		150.91	-7.63
		151.48	-7.694		152.12	-7.41		150.93	-8.27
		151.578	-7.852		152.28	-7.39		150.95	-7.55
		151.666	-7.805		152.44	-7.06		150.98	-7.49
		151.742	-7.93		152.6	-7.35		151	-7.66
		151.797	-7.882		152.76	-7.15		151.02	-7.9
		151.846	-8.095		152.92	-7.1		151.04	-7.38
		151.888	-7.444		153.08	-6.91		151.06	-7.17
		151.927	-7.34		153.24	-7.04		151.08	-7.25
		151.969	-7.163		153.4	-7.65		151.1	-7.33
		152.013	-7.348		153.56	-7.45		151.13	-7.65
		152.051	-7.106		153.72	-7.42		151.15	-7.92
		152.093	-7.144		153.88	-7.33		151.16	-7.9
		152.132	-7.204		154.04	-7.56		151.18	-8.09
		152.173	-7.148		154.2	-7.49		151.2	-8.44
		152.21	-7.122		154.36	-7.81		151.21	-8.5
		152.252	-6.947		154.52	-7.8		151.23	-8.3
		152.294	-6.89					151.25	-8.57
		152.338	-7					151.28	-8.51
		152.38	-6.93					151.31	-7.48
		152.418	-6.902					151.35	-7.53
		152.457	-6.804					151.38	-7.43
		152.498	-7.035					151.41	-7.8
		152.538	-7.242					151.45	-7.16
		152.579	-7.199					151.48	-7.28
		152.622	-7.295					151.51	-6.92
		152.66	-7.348					151.55	-7.47
		152.702	-7.274					151.58	-7.17
		152.742	-7.273					151.61	-7.63
		152.78	-6.999					151.65	-7.13
		152.82	-7.018					151.68	-7.31
		152.853	-7.246					151.71	-6.88
		152.886	-7.302					151.75	-7.21
		152.922	-7.357					151.78	-7.43
		152.957	-7.267					151.81	-7.44
		152.991	-7.074					151.85	-7.37
		153.024	-7.232					151.91	-7.42
		153.061	-6.827					151.98	-7.13
		153.099	-6.995					152.04	-7.49
		153.137	-6.568					152.11	-7.65
		153.176	-6.736					152.17	-7.53
		153.213	-6.749					152.24	-7.46
		153.249	-6.907					152.3	-7.32
		153.286	-7.216					152.37	-7.22
		153.321	-7.408					152.44	-6.93
		153.358	-7.064					152.5	-7.03
		153.39	-7.303					152.57	-7.48
		153.426	-6.927					152.63	-7.36
		153.465	-7.231					152.7	-7.75
		153.503	-7.007					152.76	-7.94
		153.539	-7.105					152.83	-7.78
		153.579	-7.056					152.89	-7.38
		153.609	-7.416					152.96	-7.63
		153.645	-7.175					153.02	-7.92
		153.68	-7.365					153.09	-7.87
		153.714	-7.139					153.15	-7.81
		153.749	-7.041					153.22	-7.76
		153.785	-6.99					153.29	-8.13
		153.824	-7.121					153.35	-8.3
		153.862	-6.836					153.42	-7.45
		153.899	-7.045					153.48	-7.7
		153.938	-6.9					153.55	-7.84
		153.978	-6.967					153.58	-7.59
		154.016	-6.938					153.61	-7.67
		154.055	-7.22					153.65	-7.44
		154.092	-6.845					153.68	-7.3
		154.131	-6.858					153.71	-7.39
		154.167	-6.752					153.75	-7.4
		154.206	-6.998					153.78	-7.69
		154.246	-7.11					153.81	-7.36
		154.282	-6.963					153.85	-7.19
		154.318	-7.169					153.88	-7.85
		154.359	-7.251					153.91	-7.08
		154.396	-6.615					153.95	-7.31
		154.435	-6.778					153.98	-7.54
		154.473	-6.785					154.01	-7.55
		154.516	-6.669					154.05	-7.29
		154.559	-6.993					154.08	-7.4
		154.604	-6.915					154.11	-7.88
		154.648	-6.82					154.15	-7.42
		154.691	-6.884					154.18	-7.25
		154.731	-6.86					154.21	-7.06
		154.773	-6.902					154.25	-7.33
		154.817	-6.635					154.28	-6.85
		154.857	-6.916					154.31	-7.91
		154.901	-7.263					154.35	-6.97
		154.944	-6.901					154.38	-7.28
		154.988	-6.816					154.41	-7.67
		155.031	-7.045					154.45	-7.48
		155.074	-7.195					154.48	-7.55
		155.113	-6.627					154.51	-7.02
		155.149	-7.232					154.55	-7.54
		155.186	-7.041					154.57	-7.7
		155.223	-7.055					154.6	-7.7
		155.257	-7.121					154.62	-7.16
		155.296	-6.676					154.65	-7.11
		155.335	-6.808					154.67	-6.94
		155.372	-6.963					154.7	-7.33
		155.407	-7.069					154.72	-7.25
		155.44	-6.963					154.75	-7.58
		155.476	-6.835					154.77	-7.67
		155.513	-6.692					154.8	-7.06
		155.549	-6.877					154.82	-6.65
		155.589	-6.645					154.85	-7.76
		155.632	-6.847					154.87	-7.32
		155.696	-6.681					154.9	-7.27
		155.763	-6.879					154.92	-7.71
		155.839	-6.647					154.95	-7.51
		155.922	-6.897					154.97	-7.35
		155.995	-7.051
		156.074	-6.971
		156.153	-7.041
		156.225	-7.156
		156.303	-6.791
		156.378	-6.901
		156.451	-7.008
		156.523	-6.958
		156.597	-6.645
		156.671	-6.906
		156.748	-7.207
		156.819	-7.298
		156.894	-7.121
		156.968	-6.771
		157.035	-6.64
		157.111	-7.369
		157.185	-6.874
		157.256	-6.97
		157.327	-6.833
		157.401	-6.897
		157.474	-6.766
		157.543	-6.879
		157.615	-6.684
		157.688	-6.779
		157.762	-6.889
		157.832	-6.739
		157.901	-7.218
		157.976	-7.339
		158.054	-7.034
		158.124	-6.916
		158.201	-6.192
		158.273	-6.915
		158.347	-6.466
		158.419	-6.661
		158.49	-6.007
		158.565	-6.115
		158.642	-6.349
		158.711	-6.35
		158.782	-7.294
		158.852	-6.91
		158.923	-6.21
		158.997	-6.698
		159.069	-5.918
		159.138	-6.141
		159.214	-5.483
		159.287	-6.151
		159.363	-5.784
		159.437	-5.993
		159.587	-5.538
		159.732	-5.677
		159.885	-5.59
		160.036	-5.495
		160.188	-5.539
		160.336	-5.654
		160.485	-5.585
		160.633	-5.464

## Sheet: Figure S4b
Figure s4b		From ref. 3 in Supplementary Info			From ref. 3 in Supplementary Info			From ref. 3 in Supplementary Info			From ref. 7 in Supplementary Info
		Age (ka BP)	δ18O (per mil, VPDB)		Age (ka BP)	δ18O (per mil, VPDB)		Age (ka BP)	δ18O (per mil, VPDB)		Age (ka BP)	δ18O (per mil, VPDB)
		122	-10.49		128.7	-10.13		122	-10.12		127.149	-10.152
		122	-10.41		128.7	-10.33		122.2	-10.39		127.159	-9.865
		122	-10.37		128.7	-10.14		122.3	-10.36		127.17	-10.004
		122	-10.35		128.8	-10.23		122.4	-10.29		127.18	-9.994
		122	-10.35		128.8	-9.1		122.5	-10.36		127.19	-9.926
		122	-10.44		128.9	-8.41		122.6	-10.5		127.201	-10.134
		122	-10.23		128.9	-9.61		122.8	-10.34		127.211	-10.044
		122	-10.35		128.9	-9.26		122.9	-10.13		127.222	-9.839
		122	-10.4		129	-9.2		123	-10.52		127.232	-9.931
		122	-10.36		129	-9.39		123.1	-10.59		127.243	-9.872
		122.1	-10.27		129.1	-9.23		123.3	-10.4		127.253	-9.942
		122.1	-10.41		129.1	-9.21		123.4	-10.49		127.264	-10.045
		122.1	-10.5		129.1	-9.22		123.5	-10.42		127.274	-10.016
		122.1	-10.44		129.2	-9.04		123.6	-10.39		127.284	-10.013
		122.1	-10.54		129.2	-8.79		123.7	-10.45		127.295	-10.121
		122.1	-10.49		129.3	-8.91		123.9	-10.51		127.305	-9.984
		122.2	-10.54		129.3	-8.75		124	-10.4		127.316	-10.108
		122.2	-10.39		129.3	-8.71		124.1	-10.36		127.326	-10.041
		122.2	-10.48		129.4	-8.61		124.2	-10.27		127.337	-10.029
		122.2	-10.45		129.4	-8.38		124.4	-10.44		127.347	-9.98
		122.2	-10.39		129.5	-8.39		124.5	-10.4		127.358	-9.971
		122.2	-10.19		129.5	-8.33		124.6	-10.4		127.368	-9.89
		122.2	-10.34		129.5	-8.33		124.8	-10.34		127.378	-9.932
		122.2	-10.47		129.6	-8.05		125	-10.43		127.389	-9.911
		122.3	-10.36		129.6	-7.84		125.1	-10.44		127.399	-9.81
		122.3	-10.46		129.7	-7.79		125.2	-10.47		127.41	-9.762
		122.4	-10.48		129.7	-7.69		125.3	-10.43		127.42	-9.78
		122.4	-10.43		129.7	-7.43		125.4	-10.04		127.431	-9.828
		122.5	-10.42		129.8	-7.16		125.6	-9.74		127.441	-9.779
		122.5	-10.44		129.8	-6.96		125.7	-9.99		127.452	-9.966
		122.6	-10.22		129.9	-7.07		125.8	-9.96		127.462	-9.956
		122.6	-10.45		129.9	-7		125.9	-10		127.472	-9.87
		122.7	-10.5		129.9	-6.86		126.1	-9.86		127.483	-9.904
		122.7	-10.42		130	-6.9		126.2	-10.02		127.493	-9.993
		122.8	-10.66		130	-6.76		126.3	-9.9		127.504	-9.813
		122.8	-10.62		130.1	-6.6		126.4	-10.11		127.514	-9.834
		122.9	-10.5		130.1	-6.73		126.5	-9.92		127.525	-9.73
		122.9	-10.4		130.1	-6.51		126.7	-9.89		127.535	-9.946
		123	-10.38		130.2	-6.52		126.8	-9.77		127.546	-9.751
		123	-10.39		130.2	-6.14		126.9	-9.87		127.556	-9.87
		123.1	-10.54		130.3	-6.31		127	-9.8		127.566	-10.119
		123.1	-10.59		130.3	-6.18		127.2	-9.91		127.577	-10.025
		123.2	-10.55		130.3	-6		127.3	-9.75		127.587	-9.834
		123.2	-10.57		130.4	-6.05		127.4	-9.9		127.608	-9.939
		123.3	-10.43		130.4	-6.06		127.5	-9.87		127.619	-9.708
		123.3	-10.27		130.4	-5.94		127.6	-9.88		127.629	-9.683
		123.4	-10.5		130.5	-6.02		127.8	-9.39		127.64	-9.773
		123.4	-10.51		130.5	-6		127.9	-9.44		127.65	-10.07
		123.5	-10.63		130.6	-5.83		128	-9.51		127.66	-10.186
		123.5	-10.87		130.6	-6.09		128.1	-9.51		127.671	-9.976
		123.6	-10.79		130.6	-6.03		128.2	-9.48		127.681	-9.943
		123.6	-10.33		130.7	-6.03		128.4	-9.33		127.692	-9.875
		123.7	-10.7		130.7	-6.15		128.5	-9.36		127.702	-9.941
		123.7	-10.52		130.7	-5.9		128.6	-9.25		127.713	-9.909
		123.8	-10.57		130.8	-5.99		128.7	-9.11		127.723	-9.741
		123.8	-10.57		130.8	-5.93		128.9	-9.01		127.734	-9.857
		123.9	-10.35		130.9	-5.92		129	-9.01		127.744	-10.085
		123.9	-10.51		130.9	-5.94		129.1	-8.65		127.754	-10.113
		124	-10.41		130.9	-5.79		129.2	-8.6		127.765	-9.971
		124	-10.35		131	-5.67		129.3	-8.41		127.775	-10.112
		124.1	-10.26		131	-5.7		129.5	-8.06		127.786	-9.978
		124.1	-10.3		131	-5.69		129.5	-8.19		127.796	-10.147
		124.2	-10.67		131.1	-5.68		129.6	-7.85		127.807	-10.027
		124.2	-10.46		131.3	-5.91		129.6	-7.48		127.817	-10.231
		124.3	-10.19		131.4	-5.77		129.7	-7.18		127.828	-10.177
		124.3	-10.36		131.5	-5.86		129.7	-7.18		127.838	-9.898
		124.4	-10.73		131.6	-5.68		129.8	-6.74		127.848	-10.056
		124.4	-10.34		131.7	-5.81		129.9	-6.71		127.859	-9.922
		124.5	-10.4		131.8	-5.9		129.9	-6.74		127.869	-9.719
		124.6	-10.49		132	-5.87		130	-6.73		127.88	-9.966
		124.7	-10.29		132.1	-5.82		130	-6.91		127.89	-10.122
		124.7	-10.42		132.2	-5.91		130.1	-6.71		127.901	-10.213
		124.8	-10.51		132.3	-6.19		130.1	-6.49		127.911	-10.232
		124.9	-10.31		132.4	-6.13		130.2	-6.01		127.922	-9.854
		125	-10.45		132.5	-6.17		130.3	-6.08		127.932	-9.914
		125.1	-10.61		132.6	-6.19		130.3	-6.13		127.942	-9.938
		125.2	-10.29		132.7	-6.07		130.4	-6.08		127.953	-10.032
		125.2	-10.53		132.8	-6.28		130.4	-6.08		127.963	-9.929
		125.3	-10.6		132.9	-6.29		130.5	-5.78		127.974	-9.976
		125.4	-10.8		133.1	-6.3		130.5	-5.68		127.984	-10.229
		125.5	-10.65		133.2	-6.47		130.6	-5.59		127.995	-9.829
		125.6	-10.79		133.3	-6.14		130.7	-5.82		128.005	-10.089
		125.7	-10.79		133.4	-6.48		130.7	-5.88		128.016	-9.809
		125.7	-10.78		133.5	-6.25		131	-5.9		128.026	-10.089
		125.8	-10.39		133.6	-6.54		131.4	-5.59		128.036	-10.123
		125.9	-10.58		133.7	-6.69		131.7	-5.99		128.047	-10.062
		126	-10.66		133.8	-6.68		132	-6.19		128.057	-10.382
		126.1	-10.45		133.9	-6.72		132.3	-6.27		128.068	-10.301
		126.3	-10.62		134	-6.68		132.7	-6.06		128.078	-9.967
		126.3	-10.57		134.2	-6.19		133	-6.12		128.089	-10.255
		126.4	-10.84		134.3	-6.09		133.3	-6.46		128.099	-10.009
		126.4	-10.97		134.4	-5.86		133.6	-6.73		128.11	-10.071
		126.5	-10.49		134.5	-5.96		134	-5.93		128.13	-9.866
		126.5	-10.53		134.6	-6.12		134.3	-6.08		128.141	-10.037
		126.6	-10.68		134.7	-6.21		134.6	-6.01		128.151	-9.998
		126.6	-10.49		134.8	-6.07		134.9	-6.27		128.162	-10.288
		126.7	-10.6		134.9	-6.06		135.2	-6.5		128.172	-10.037
		126.8	-10.43		135	-6.18		135.5	-6.95		128.175	-10.154
		126.9	-10.42		135.1	-6.41		135.8	-7.56		128.177	-10.028
		126.9	-10.48		135.3	-6.22		136.1	-7.8		128.18	-9.97
		127	-10.2		135.4	-6.31		136.4	-8		128.183	-9.988
		127	-10.11		135.5	-6.29		136.7	-7.53		128.185	-9.704
		127.1	-10.33		135.6	-6.22		137	-7.81		128.188	-9.951
		127.1	-10.16		135.7	-6.28		137.3	-7.32		128.19	-9.762
		127.2	-10.16		135.8	-6.6		137.6	-7.42		128.193	-9.803
		127.2	-10.44		135.9	-6.72		137.9	-7.59		128.196	-9.88
		127.3	-10.45		136	-6.99		138.2	-7.45		128.198	-9.667
		127.4	-9.89		136.1	-7.22		138.5	-7.22		128.201	-9.569
		127.5	-9.99		136.2	-7.23		138.8	-7.27		128.203	-9.692
		127.6	-9.97		136.3	-7.18		139.1	-7.29		128.209	-9.542
		127.7	-9.94		136.4	-8.04		139.4	-6.4		128.211	-9.734
		127.8	-9.93		136.5	-7.71					128.214	-9.564
		127.9	-10.02		136.6	-7.87					128.216	-9.595
		128	-9.98		136.6	-7.87					128.219	-9.571
		128.1	-9.67		136.7	-7.94					128.222	-9.693
		128.2	-10.07		136.8	-7.85					128.224	-9.571
		128.3	-9.6		136.9	-7.67					128.227	-9.564
		128.4	-9.68		136.9	-7.92					128.229	-9.52
		128.5	-9.69		137	-7.81					128.232	-9.47
		128.6	-9.61		137.1	-7.63					128.235	-9.446
		128.7	-9.55		137.2	-7.61					128.237	-9.38
		128.8	-9.4		137.2	-7.71					128.24	-9.4
		128.9	-9.31		137.3	-7.78					128.242	-9.401
		129	-9.41		137.4	-7.61					128.245	-9.429
		129.1	-9.29		137.5	-7.71					128.248	-9.312
		129.2	-9.35		137.5	-7.56					128.25	-9.275
		129.3	-9.15		137.6	-7.74					128.253	-9.417
		129.4	-9.06		137.7	-7.57					128.283	-9.281
		129.5	-8.98		137.8	-7.76					128.313	-9.18
		129.6	-8.7		137.8	-7.55					128.343	-9.347
		129.6	-8.65		137.9	-7.62					128.373	-9.181
		129.6	-8.44		138	-7.29					128.403	-9.217
		129.6	-8.17		138.1	-7.33					128.433	-9.106
		129.6	-8.14		138.1	-7.66					128.463	-9.169
		129.7	-7.76		138.2	-7.52					128.493	-8.958
		129.7	-7.33		138.3	-7.4					128.523	-8.979
		129.7	-7.17		138.4	-7.37					128.553	-9.095
		129.7	-7.47		138.4	-7.43					128.583	-8.973
		129.8	-7.07		138.5	-7.42					128.674	-8.914
		129.8	-6.85		138.6	-7.17					128.704	-8.946
		129.8	-6.92		138.7	-7.14					128.734	-8.827
		129.8	-6.69		138.7	-7.48					128.764	-8.839
		129.9	-6.42		138.8	-7.45					128.794	-8.807
		129.9	-6.47		138.9	-7.36					128.824	-8.705
		129.9	-6.62		138.9	-7					128.884	-8.592
		129.9	-6.6		138.9	-6.94					128.914	-8.761
		129.9	-6.47		138.9	-6.6					128.916	-8.72
		130	-6.07		138.9	-6.67					128.917	-8.585
					138.9	-7.04					128.919	-8.657
					138.9	-6.94					128.921	-8.611
					138.9	-7.24					128.923	-8.737
					138.9	-7.26					128.925	-8.639
					138.9	-7.63					128.926	-8.525
					139	-7.75					128.928	-8.516
					139	-8.13					128.93	-8.458
					139	-8					128.932	-8.645
					139	-7.92					128.935	-8.349
					139	-8.05					128.937	-8.345
					139	-8.14					128.939	-8.383
					139	-8					128.94	-8.478
					139	-8.14					128.942	-8.461
					139	-8.21					128.944	-8.322
					139	-8.14					128.946	-8.333
					139	-8.1					128.947	-8.293
					139	-8.18					128.949	-8.159
					139	-7.86					128.951	-8.07
					139	-8.05					128.953	-8.085
					139	-8.28					128.956	-7.989
					139	-8.3					128.959	-7.979
					139	-8.07					128.962	-7.883
					139.1	-8.04					128.966	-7.823
					139.1	-7.9					128.969	-7.713
					139.1	-7.94					128.972	-7.803
					139.2	-8.44					128.975	-7.901
					139.3	-8.2					128.979	-7.71
					139.4	-8.28					128.982	-7.585
					139.4	-8.33					128.985	-7.603
					139.5	-8.15					128.995	-7.43
					139.6	-8.51					128.998	-7.366
					139.7	-8.14					129.011	-7.263
					139.8	-8.31					129.014	-7.354
					139.8	-8.36					129.021	-7.275
					139.9	-8.5					129.024	-7.179
					140	-8.25					129.027	-7.202
					140.1	-8.41					129.03	-7
					140.1	-8.39					129.034	-7.111
					140.2	-8.37					129.037	-7.057
					140.3	-8.41					129.092	-6.954
					140.4	-8.56					129.148	-7.046
					140.4	-8.51					129.203	-7.14
					140.5	-8.55					129.258	-6.987
					140.6	-8.8					129.314	-7.007
					140.7	-8.77					129.369	-7.089
					140.8	-8.62					129.425	-7.114
					140.8	-8.76					129.48	-6.898
					140.9	-8.75					129.535	-7.066
					141	-8.82					129.591	-6.892
					141.1	-8.45					129.646	-6.868
					141.1	-8.25					129.702	-6.902
					141.2	-8.64					129.757	-6.909
					141.3	-8.66					129.812	-7.042
					141.4	-8.97					129.868	-6.861
					141.5	-9.13					129.923	-7.04
					141.5	-9.29					129.979	-6.885
					141.6	-9.26					130.034	-6.993
					141.7	-9.21					130.089	-6.982
					141.8	-9.18					130.145	-6.809
					141.8	-8.99					130.2	-6.563
					141.9	-8.76					130.256	-6.199
					142	-8.91					130.311	-6.481
					142.1	-9.09					130.366	-6.321
											130.394	-6.475
											130.422	-6.144
											130.45	-6.098
											130.478	-6.114
											130.506	-6.148
											130.533	-6.228
											130.561	-6.19
											130.589	-6.23
											130.617	-6.17
											130.645	-6.184
											130.672	-6.14
											130.7	-6.096
											130.728	-5.987
											130.756	-6.115
											130.784	-6.171
											130.811	-6.2
											130.839	-6.312
											130.867	-6.402
											130.895	-6.129
											130.923	-6.322
											130.95	-6.066
											130.978	-6.134
											131.006	-6.141
											131.034	-6.174
											131.062	-6.219
											131.089	-6.071
											131.117	-6.14
											131.145	-6.045
											131.173	-5.948
											131.201	-5.961
											131.228	-6.037
											131.256	-5.977
											131.284	-6.125
											131.312	-6.264
											131.34	-5.98
											131.368	-5.942
											131.395	-6.181
											131.423	-5.932
											131.451	-5.78
											131.479	-5.864
											131.507	-5.946
											131.534	-5.891
											131.562	-5.928
											131.59	-6.172
											131.618	-6.03
											131.646	-5.758
											131.673	-6.101
											131.701	-5.963
											131.729	-5.942
											131.757	-5.886
											131.785	-5.951
											131.812	-6.03
											131.84	-5.963
											131.868	-6.132
											131.896	-5.85
											131.924	-5.975
											131.951	-5.938
											131.979	-5.998
											132.007	-6.113
											132.035	-5.928
											132.063	-6.05
											132.09	-5.945
											132.118	-6.058
											132.146	-5.897

## Sheet: Figure S4d
Figure s4d		From ref. 4 in Supplementary Info			From ref. 4 in Supplementary Info
		Age (ka BP)	δ18O (per mil, VPDB)		Age (ka BP)	δ18O (per mil, VPDB)
		121.994	-8.5		121.923	-7.78
		122.011	-8.58		122.065	-7.53
		122.028	-8.88		122.207	-8.02
		122.045	-8.75		122.349	-8.01
		122.062	-8.9		122.491	-8.33
		122.079	-8.89		122.633	-8.48
		122.096	-8.74		122.775	-7.98
		122.112	-9		122.918	-7.97
		122.129	-9.01		123.06	-7.88
		122.146	-8.84		123.202	-8.24
		122.163	-8.89		123.344	-8.41
		122.18	-8.87		123.486	-8.33
		122.197	-9.05		123.628	-8.15
		122.214	-8.68		123.77	-8.23
		122.23	-8.69		123.912	-7.97
		122.247	-8.75		124.055	-8.69
		122.264	-8.77		124.197	-8.89
		122.281	-8.95		124.481	-8.31
		122.298	-8.86		124.765	-8.06
		122.315	-8.92		125.049	-7.91
		122.331	-8.74		125.247	-7.86
		122.348	-9.12		125.273	-8.19
		122.365	-8.61		125.3	-8.5
		122.382	-8.75		125.326	-8.44
		122.401	-9.01		125.352	-8.29
		122.42	-8.81		125.378	-8.23
		122.44	-8.69		125.405	-8.41
		122.459	-8.62		125.431	-8.46
		122.478	-8.71		125.457	-8.35
		122.497	-8.62		125.484	-8.21
		122.516	-8.6		125.51	-8.2
		122.535	-9.1		125.536	-8.41
		122.555	-8.4		125.562	-8.38
		122.574	-8.73		125.589	-8.37
		122.593	-8.81		125.615	-8.25
		122.612	-8.6		125.641	-8.08
		122.631	-9.02		125.668	-8.16
		122.651	-8.8		125.694	-8.04
		122.67	-8.91		125.72	-8.4
		122.689	-8.35		125.746	-7.9
		122.708	-8.67		125.773	-8.28
		122.727	-8.67		125.799	-8.15
		122.746	-8.17		125.825	-8.13
		122.766	-8.52		125.852	-8.21
		122.785	-8.63		125.878	-8.14
		122.804	-8.27		125.904	-8.48
		122.823	-8.58		125.93	-8.36
		122.842	-8.53		125.957	-8.33
		122.862	-8.43		125.983	-8.28
		122.881	-8.6		126.009	-8.5
		122.9	-8.49		126.036	-8.36
		122.919	-8.19		126.062	-8.33
		122.938	-8.38		126.088	-8.43
		122.957	-8.81		126.114	-8.46
		122.977	-8.67		126.141	-8.64
		122.996	-8.69		126.167	-8.53
		123.015	-8.35		126.193	-8.31
		123.034	-8.5		126.22	-8.46
		123.053	-8.62		126.246	-8.43
		123.073	-8.43		126.272	-8.51
		123.092	-8.61		126.298	-8.71
		123.111	-8.66		126.325	-8.49
		123.13	-8.7		126.351	-8.73
		123.149	-8.43		126.377	-8.85
		123.168	-8.72		126.404	-8.88
		123.188	-8.44		126.43	-8.76
		123.207	-8.9		126.456	-8.41
		123.226	-8.94		126.482	-8.6
		123.245	-8.42		126.509	-8.61
		123.264	-8.62		126.535	-8.62
		123.284	-8.78		126.561	-8.76
		123.303	-8.5		126.587	-8.75
		123.322	-8.45		126.614	-8.7
		123.341	-8.45		126.64	-8.34
		123.36	-8.21		126.666	-8.63
		123.379	-8.57		126.693	-8.82
		123.399	-8.89		126.719	-8.99
		123.418	-8.9		126.745	-8.76
		123.437	-8.9		126.771	-8.69
		123.456	-8.69		126.798	-8.89
		123.475	-8.72		126.824	-8.83
		123.495	-8.26		126.85	-8.89
		123.514	-8.54		126.877	-8.61
		123.533	-8.53		126.903	-8.47
		123.552	-8.69		126.929	-8.61
		123.571	-8.81		126.955	-8.76
		123.59	-8.83		126.982	-8.92
		123.61	-8.55		127.008	-8.62
		123.629	-8.88		127.034	-8.93
		123.648	-8.39		127.061	-8.9
		123.667	-8.75		127.087	-8.15
		123.686	-8.56		127.113	-7.96
		123.706	-8.68		127.139	-8.06
		123.725	-8.57		127.166	-8.19
		123.744	-8.81		127.192	-8.24
		123.763	-8.66		127.218	-8.46
		123.782	-8.503		127.245	-8.78
		123.801	-8.738		127.271	-8.97
		123.821	-8.688		127.297	-8.46
		123.84	-8.847		127.323	-8.76
		123.859	-8.834		127.35	-8.81
		123.878	-8.886		127.376	-8.81
		123.897	-8.784		127.402	-8.91
		123.917	-8.579		127.429	-8.58
		123.936	-8.57		127.455	-8.49
		123.955	-8.98		127.481	-8.91
		123.974	-8.6		127.507	-8.62
		123.993	-8.69		127.534	-8.75
		124.012	-8.85		127.56	-8.65
		124.051	-8.84		127.586	-9.06
		124.089	-8.87		127.613	-8.94
		124.128	-8.91		127.639	-8.65
		124.166	-9.11		127.665	-7.98
		124.243	-8.19		127.691	-8.22
		124.249	-8.3		127.718	-8.67
		124.292	-8.9		127.744	-8.64
		124.298	-8.68		127.756	-8.29
		124.304	-8.76		127.767	-8.39
		124.31	-8.54		127.779	-8.34
		124.316	-8.59		127.79	-8.6
		124.322	-8.53		127.802	-8.71
		124.329	-8.51		127.813	-8.63
		124.335	-8.75		127.825	-8.81
		124.341	-8.53		127.837	-9.05
		124.347	-8.72		127.854	-8.83
		124.353	-8.81		127.865	-8.63
		124.359	-8.72		127.871	-8.82
		124.365	-8.72		127.883	-8.9
		124.371	-8.81		127.894	-8.82
		124.377	-8.45		127.906	-9.25
		124.383	-8.63		127.918	-8.93
		124.389	-8.6		127.929	-8.97
		124.396	-8.51		127.941	-9.06
		124.402	-8.88		127.952	-9.32
		124.408	-8.7		127.964	-9.08
		124.414	-8.95		127.975	-9.14
		124.42	-8.73		127.987	-9.34
		124.426	-8.95		128.01	-9.26
		124.432	-8.98		128.022	-9.2
		124.438	-9.09		128.033	-9.51
		124.444	-8.75		128.045	-9.34
		124.45	-8.94		128.056	-9.27
		124.456	-9		128.079	-9.13
		124.463	-8.81		128.103	-9.38
		124.469	-8.82		128.114	-8.59
		124.475	-8.71		128.126	-9.44
		124.481	-9.09		128.137	-9.46
		124.487	-8.89		128.149	-9.46
		124.493	-9.02		128.172	-8.86
		124.499	-8.49		128.184	-8.66
		124.505	-8.7		128.195	-8.96
		124.511	-8.76		128.207	-8.86
		124.517	-8.76		128.218	-8.8
		124.523	-8.91		128.23	-8.75
		124.53	-8.67		128.241	-8.74
		124.536	-8.61		128.253	-8.21
		124.542	-8.68		128.276	-8.42
		124.554	-8.87		128.3	-8.86
		124.56	-9.21		128.323	-8.49
		124.566	-8.89		128.347	-8.88
		124.572	-9.07		128.37	-8.6
		124.578	-9		128.394	-8.83
		124.584	-8.78		128.417	-8.78
		124.59	-8.88		128.441	-8.6
		124.596	-9.1		128.464	-8.58
		124.603	-8.77		128.488	-8.51
		124.609	-8.72		128.511	-8.3
		124.615	-8.75		128.534	-8.19
		124.621	-8.8		128.546	-8.16
		124.627	-8.64		128.558	-7.73
		124.633	-8.59		128.57	-8.02
		124.639	-8.74		128.581	-8.21
		124.645	-8.51		128.593	-8.23
		124.651	-8.74		128.605	-7.95
		124.657	-8.63		128.617	-7.72
		124.663	-8.71		128.628	-8.19
		124.67	-8.92		128.64	-8.2
		124.676	-8.97		128.652	-8.16
		124.682	-8.86		128.659	-8.08
		124.688	-9.13		128.666	-8.13
		124.694	-8.95		128.675	-7.65
		124.7	-8.8		128.682	-7.43
		124.706	-8.85		128.689	-8
		124.712	-9.03		128.699	-7.83
		124.718	-8.67		128.706	-8.13
		124.724	-8.79		128.713	-7.93
		124.73	-8.35		128.722	-7.97
		124.737	-8.9		128.729	-7.87
		124.743	-8.56		128.736	-7.94
		124.749	-8.75		128.746	-7.85
		124.755	-8.79		128.753	-7.55
		124.761	-8.65		128.76	-7.54
		124.767	-8.84		128.769	-7.26
		124.773	-8.75		128.776	-7.09
		124.779	-8.97		128.783	-7.44
		124.785	-8.85		128.793	-7.74
		124.791	-8.85		128.804	-7.33
		124.797	-9.1		128.816	-7.59
		124.804	-9.04		128.828	-7.32
		124.81	-8.97		128.839	-7.45
		124.816	-8.88		128.851	-7.38
		124.822	-8.9		128.863	-7.66
		124.828	-9.07		128.875	-7.42
		124.834	-8.79		128.886	-7.4
		124.84	-8.97		128.898	-7.25
		124.846	-8.69		128.91	-7.23
		124.852	-9.04		128.922	-7.03
		124.858	-8.83		128.933	-7.25
		124.864	-8.83		128.945	-6.88
		124.871	-8.68		128.957	-6.44
		124.877	-8.67		128.968	-6.1
		124.883	-8.81		128.98	-6.05
		124.889	-8.87		128.992	-5.52
		124.895	-8.48		129.004	-5.58
		124.901	-8.52		129.015	-5.96
		124.907	-8.76		129.027	-5.98
		124.913	-8.55		129.039	-6
		124.919	-9.11		129.051	-5.45
		124.925	-8.9		129.062	-5.92
		124.931	-9.06		129.074	-5.97
		124.938	-8.9		129.093	-5.63
		124.944	-8.78		129.111	-5.88
		124.95	-8.14		129.13	-5.75
		124.956	-8.52		129.148	-5.92
		124.962	-8.73		129.167	-6.01
		124.968	-9.07		129.185	-5.89
		124.974	-8.92		129.204	-5.74
		124.98	-8.79		129.223	-5.55
		124.986	-8.32		129.241	-5.84
		124.992	-8.75		129.26	-5.71
		124.998	-8.57		129.278	-5.75
		125.005	-8.58		129.297	-5.54
		125.011	-8.67		129.316	-5.67
		125.017	-8.89		129.334	-5.53
		125.023	-8.53		129.353	-5.57
		125.029	-8.57		129.371	-5.61
		125.035	-8.21		129.39	-5.57
		125.041	-8.79		129.409	-5.47
		125.047	-8.93		129.427	-5.66
		125.053	-9.16		129.446	-5.88
		125.059	-8.69		129.464	-4.78
		125.065	-8.32		129.483	-4.94
		125.071	-8.63		129.502	-5.11
		125.078	-8.81		129.52	-5.38
		125.084	-8.6		129.539	-5.9
		125.09	-8.45		129.557	-7.12
		125.096	-8.62		129.576	-5.28
		125.102	-8.71		129.594	-5.69
		125.108	-8.71		129.725	-5.88
		125.114	-8.38		129.743	-4.87
		125.12	-8.07		129.762	-5.92
		125.126	-8.04		129.78	-5.34
		125.132	-8.4		129.799	-5.92
		125.138	-8.65		129.818	-5.37
		125.145	-8.55		129.836	-5.47
		125.151	-8.25		129.855	-5.34
		125.157	-8.18		129.873	-6.06
		125.163	-8.39		129.892	-5.68
		125.169	-8.24		129.901	-5.68
		125.175	-8.47		129.911	-5.62
		125.181	-8.22		129.92	-5.8
		125.187	-8.48		129.929	-5.65
		125.193	-8.53		129.948	-5.74
		125.199	-8.63		129.967	-5.78
		125.205	-8.64		129.986	-5.6
		125.212	-8.63		130.004	-5.68
		125.218	-8.94		130.023	-5.7
		125.224	-8.72		130.042	-5.8
		125.23	-9		130.061	-5.84
		125.236	-9.11		130.079	-5.7
		125.242	-9.21		130.098	-5.49
		125.248	-8.78		130.117	-5.79
		125.254	-8.94		130.136	-5.69
		125.26	-8.69		130.154	-5.72
		125.266	-8.92		130.173	-5.83
		125.272	-8.93		130.192	-5.82
		125.279	-8.91		130.211	-6.05
		125.285	-8.9		130.229	-5.66
		125.291	-8.89		130.248	-5.72
		125.297	-8.8		130.267	-5.49
		125.303	-9.07		130.286	-6.02
		125.309	-9.17		130.304	-5.73
					130.323	-4.88
					130.342	-4.74
					130.361	-5.58
					130.379	-5.38
					130.398	-5.73
					130.417	-5.59
					130.436	-5.85
					130.454	-5.55
					130.473	-5.32
					130.492	-5.6
					130.511	-5.29
					130.529	-4.78
					130.548	-5.01
					130.567	-5.33
					130.586	-5.05
					130.604	-5.03
					130.623	-5.36
					130.642	-5.34
					130.661	-5.12
					130.679	-5.42
					130.698	-4.94
					130.717	-5.43
					130.736	-5.34
					130.754	-5.33
					130.773	-4.99
					130.826	-4.5
					130.879	-4.43
					130.932	-4.9
					130.984	-5.65
					131.037	-5.11
					131.09	-5.11
					131.143	-5.36
					131.196	-5.13
					131.249	-5.02
					131.302	-5.12
					131.354	-5.21
					131.407	-5.34
					131.46	-5.02
					131.513	-5.53
					131.566	-5.17
					131.619	-5.52
					131.672	-5.16
					131.725	-5.5
					131.777	-4.99
					131.83	-5.28
					131.883	-5.09
					131.936	-5.18
					131.989	-4.65
					132.042	-4.73
					132.095	-5.08
					132.147	-5.24
					132.412	-4.95
					132.465	-5.06
					132.517	-5.02
					132.57	-5.12
					132.623	-5.09
					132.676	-4.94
					132.745	-5.21
					132.814	-5.01
					132.883	-4.19
					132.952	-5.02
					133.021	-5.28
					133.09	-5.04
					133.125	-5.25
					133.159	-4.97
					133.194	-5.16
					133.228	-5.19
					133.263	-4.74
					133.297	-5.34
					133.332	-5.53
					133.366	-5.62
					133.401	-5.86
					133.435	-5.36
					133.47	-6.19
					133.504	-6.19
					133.539	-6.02
					133.573	-6.36
					133.608	-5.48
					133.642	-5.35
					133.677	-5.19
					133.711	-4.99
					133.746	-5.4
					133.78	-5.3
					133.815	-5.23
					133.849	-5.48
					133.884	-5.47
					133.953	-4.62
					133.987	-4.76
					134.022	-4.74
					134.056	-5.01
					134.091	-5.31
					134.125	-5.45
					134.16	-5.51
					134.194	-5.43
					134.229	-5.27
					134.263	-5.08
					134.401	-5.42
					134.47	-5.31
					134.539	-5.22
					134.608	-5.36
					134.677	-5.24
					134.746	-5.24
					134.815	-5.36
					134.884	-5.13
					134.987	-5.28
					135.09	-5.1
					135.193	-5.3
					135.296	-5.53
					135.398	-5.57
					135.501	-5.37
					135.604	-6.43
					135.707	-6.13
					135.81	-6.67
					135.913	-6.34
					135.924	-6.52
					135.935	-6.22
					135.946	-6.45
					135.958	-6.31
					135.969	-6.46
					135.98	-6.61
					135.991	-6.6
					136.002	-6.21
					136.013	-6.38
					136.025	-6.2
					136.036	-6.66
					136.047	-6.5
					136.058	-6.69
					136.069	-6.71
					136.08	-6.53
					136.092	-6.55
					136.103	-6.61
					136.114	-6.46
					136.125	-6.32
					136.136	-6.5
					136.147	-6.66
					136.158	-6.84
					136.17	-6.25
					136.181	-6.16
					136.192	-6.29
					136.203	-6.24
					136.214	-6.25
					136.225	-6.19
					136.237	-6.18
					136.248	-6.12
					136.259	-6.26
					136.27	-6.32
					136.281	-6.56
					136.292	-6.44
					136.304	-6.44
					136.315	-6.37
					136.326	-6.45
					136.337	-6.64
					136.348	-6.53
					136.359	-6.39
					136.37	-6.75
					136.382	-6.62
					136.393	-6.91
					136.404	-6.64
					136.415	-6.92
					136.426	-6.73
					136.437	-6.9
					136.449	-6.74
					136.46	-6.72
					136.471	-6.34
					136.476	-7.05
					136.482	-6.52
					136.488	-6.72
					136.499	-6.68
					136.504	-6.53
					136.51	-6.8
					136.516	-6.53
					136.527	-6.78
					136.532	-6.94
					136.538	-6.54
					136.543	-6.61
					136.549	-6.46
					136.555	-6.42
					136.56	-6.37
					136.566	-6.42
					136.571	-6.48
					136.577	-6.36
					136.582	-5.81
					136.588	-5.99
					136.594	-6.06
					136.599	-6.36
					136.612	-5.2
					136.633	-5.44
					136.654	-6.21
					136.675	-5.35
					136.696	-5.29
					136.717	-5.27
					136.738	-6.44
					136.759	-6.32
					136.78	-6.33
					136.801	-6.13
					136.822	-6.33
					136.843	-6.12
					136.864	-6.17
					136.885	-6.4
					136.906	-6.46
					136.927	-5.99
					136.948	-5.88
					136.969	-6.47
					136.99	-6.38
					137.011	-6.38
					137.032	-6.1
					137.053	-5.96
					137.074	-6.1
					137.094	-6.14
					137.115	-6.19
					137.136	-6.47
					137.157	-6.36
					137.199	-6.51
					137.241	-6.5
					137.283	-6.44
					137.325	-6.45
					137.367	-6.84
					137.409	-6.84
					137.451	-6.55
					137.493	-6.88
					137.535	-6.48
					137.576	-5.92
					137.618	-6.31
					137.66	-6.28
					137.702	-6.14
					137.744	-6.29
					137.786	-6.19
					137.828	-6.11
					137.87	-6.08
					138.54	-6.03
					138.582	-6.28
					138.624	-6.61
					138.666	-6.7
					138.708	-6.6
					138.75	-6.82
					138.792	-6.42
					138.834	-6.65
					138.876	-6.28
					138.918	-6.23
					138.96	-6.12
					139.002	-5.59
					139.043	-5.74
					139.085	-6.46
					139.127	-5.73
					139.169	-6.24
					139.211	-6.53
					139.253	-6.45
					139.404	-6.6
					139.554	-6.87
					139.705	-6.88
					139.855	-6.29
					140.006	-6.71
					140.157	-6.56
					140.307	-6.64
					140.458	-6.55
					140.608	-6.6
					140.759	-6.43
					140.91	-6.69
					141.06	-6.47
					141.211	-6.59
					141.362	-5.79
					141.512	-6.31
					141.663	-6.34
					141.813	-5.6
					141.964	-5.59
					141.996	-5.77
