# Supplementary material for: Asian summer monsoon variability across Termination II and implications for ice age terminations
Source: Nat Commun. 2025 May 30;16:5025. doi: 10.1038/s41467-025-60398-w (PMC12125170; doi:10.1038/s41467-025-60398-w)
Supplement: Supplementary file 3 — Source Data [file 41467_2025_60398_MOESM3_ESM.zip › Source Data/Figure 2.xlsx]

## Sheet: Figure 2a
Figure 2a		From ref. 17,31			From ref. 35			From ref. 20
		Gas age (ka BP)	CO2 (ppm)		Gas age (ka BP)	CO2 (ppm)		Gas age (ka BP)	CO2 (ppm)
		121.842	276.61		124.859	277.64		121.867	272.1
		122.1	278.25		125.326	275.61		122.68	276.4
		122.292	279		125.326	278.5		123.833	268.7
		123.014	279.16		125.561	271.68		123.863	266.6
		123.631	274.6		125.808	272.59		124.408	266.3
		123.959	275.87		126.306	273.47		124.702	279.7
		124.405	281.54		126.739	267.19		124.909	273
		124.817	275.52		127.078	271.56		125.112	277.1
		125.293	276.81		127.503	274.81		126.144	273.7
		126.014	275.15		127.66	277.27		126.444	267.1
		126.7	273.02		127.829	287.48		126.773	262.5
		126.962	274.93		128.173	290.23		126.976	262.6
		127.314	275.78		128.507	290.49		127.527	275.3
		127.504	276.88		128.878	269.37		127.797	275.6
		128.024	276.03		129.254	264.77		128.235	274
		128.173	280.72		129.437	262.02		128.259	287.1
		128.467	285.76		129.659	263.41		128.542	286.8
		128.878	271.08		130.033	261.69		128.824	282.6
		129.078	268.44		130.249	256.15		129.137	264.1
		129.656	260.61		130.678	250.59		129.307	263.4
		130.373	251.84		131.152	243.17		129.687	257.9
		130.818	250.84		131.695	237.9		129.77	259
		131.322	241.13		132.425	231.29		131.345	245
		131.976	232.28		133.072	225.26		131.496	240.4
		132.71	228		133.358	221.53		131.823	228.9
		132.932	224.63		134.074	210.48		132.616	223.5
		133.776	222.74		134.971	205.67		133.186	223.9
		134.522	212.43		135.387	204.27		133.224	220.3
		136.566	203.74		135.904	199.63		133.535	210.6
		137.763	199.18		135.904	199.03		134.205	208.9
		138.834	198.55		137.069	193.45		134.404	203.7
		139.95	192.75		138.119	196.78		135.099	204.5
		142.361	196.51		139.274	191.09		135.218	200.4
		143.651	194.59		140.527	186.38		135.291	198
					141.093	184.07		135.706	198
					142.449	193.07		136.005	201.7
								136.125	200.7
								136.431	202.4
								136.825	195.8
								136.925	201.1
								137.56	194.3
								137.9	193.4
								138.305	194.2
								138.53	190.2
								139.736	192.3
								140.179	196.5
								141.512	195.6
								141.573	196.4
								142.84	190.4

## Sheet: Figure 2b
Figure 2b		From ref. 33
		Gas age (ka BP)	CH4 (ppb)
		121.883	608
		122.112	599
		122.338	607
		122.608	607
		122.798	608
		123.016	615
		123.241	616
		123.463	611
		123.665	614
		123.815	621
		124.003	622
		124.295	632
		124.431	627
		124.625	642
		124.86	642
		125.115	647
		125.327	656
		125.566	658
		125.809	650
		126.059	660
		126.308	640
		126.532	651
		126.74	650
		126.889	646
		127.079	670
		127.304	677
		127.505	681
		127.541	679
		127.661	692
		127.83	706
		128.027	715
		128.173	704
		128.315	722
		128.509	726
		128.708	644
		128.88	535
		129.08	537
		129.255	552
		129.439	551
		129.661	531
		129.847	515
		130.034	512
		130.246	499
		130.415	521
		130.634	518
		130.861	487
		131.107	493
		131.369	494
		131.697	479
		132.041	456
		132.367	461
		132.66	462
		132.999	460
		133.361	449
		133.722	506
		134.077	428
		134.52	436
		134.974	415
		135.391	404
		135.916	382
		136.604	409
		137.073	375
		137.783	395
		138.123	395
		138.822	406
		139.278	368
		139.933	432
		140.531	358
		141.097	342
		141.688	349
		142.326	359

## Sheet: Figure 2c
Figure 2c		From ref. 9
		Age (ka BP)	δ18O (‰, VPDB)	δ18O+0.2‰ (‰, VPDB)
		128.674	-8.914	-8.714
		128.704	-8.946	-8.746
		128.734	-8.827	-8.627
		128.764	-8.839	-8.639
		128.794	-8.807	-8.607
		128.824	-8.705	-8.505
		128.884	-8.592	-8.392
		128.914	-8.761	-8.561
		128.916	-8.72	-8.52
		128.917	-8.585	-8.385
		128.919	-8.657	-8.457
		128.921	-8.611	-8.411
		128.923	-8.737	-8.537
		128.925	-8.639	-8.439
		128.926	-8.525	-8.325
		128.928	-8.516	-8.316
		128.93	-8.458	-8.258
		128.932	-8.645	-8.445
		128.935	-8.349	-8.149
		128.937	-8.345	-8.145
		128.939	-8.383	-8.183
		128.94	-8.478	-8.278
		128.942	-8.461	-8.261
		128.944	-8.322	-8.122
		128.946	-8.333	-8.133
		128.947	-8.293	-8.093
		128.949	-8.159	-7.959
		128.951	-8.07	-7.87
		128.953	-8.085	-7.885
		128.956	-7.989	-7.789
		128.959	-7.979	-7.779
		128.962	-7.883	-7.683
		128.966	-7.823	-7.623
		128.969	-7.713	-7.513
		128.972	-7.803	-7.603
		128.975	-7.901	-7.701
		128.979	-7.71	-7.51
		128.982	-7.585	-7.385
		128.985	-7.603	-7.403
		128.995	-7.43	-7.23
		128.998	-7.366	-7.166
		129.011	-7.263	-7.063
		129.014	-7.354	-7.154
		129.021	-7.275	-7.075
		129.024	-7.179	-6.979
		129.027	-7.202	-7.002
		129.03	-7	-6.8
		129.034	-7.111	-6.911
		129.037	-7.057	-6.857
		129.092	-6.954	-6.754
		129.148	-7.046	-6.846
		129.203	-7.14	-6.94
		129.258	-6.987	-6.787
		129.314	-7.007	-6.807
		129.369	-7.089	-6.889
		129.425	-7.114	-6.914
		129.48	-6.898	-6.698
		129.535	-7.066	-6.866
		129.591	-6.892	-6.692
		129.646	-6.868	-6.668
		129.702	-6.902	-6.702
		129.757	-6.909	-6.709
		129.812	-7.042	-6.842
		129.868	-6.861	-6.661
		129.923	-7.04	-6.84
		129.979	-6.885	-6.685
		130.034	-6.993	-6.793
		130.089	-6.982	-6.782
		130.145	-6.809	-6.609
		130.2	-6.563	-6.363
		130.256	-6.199	-5.999
		130.311	-6.481	-6.281
		130.366	-6.321	-6.121
		130.394	-6.475	-6.275
		130.422	-6.144	-5.944
		130.45	-6.098	-5.898
		130.478	-6.114	-5.914
		130.506	-6.148	-5.948
		130.533	-6.228	-6.028
		130.561	-6.19	-5.99
		130.589	-6.23	-6.03
		130.617	-6.17	-5.97
		130.645	-6.184	-5.984
		130.672	-6.14	-5.94
		130.7	-6.096	-5.896
		130.728	-5.987	-5.787
		130.756	-6.115	-5.915
		130.784	-6.171	-5.971
		130.811	-6.2	-6
		130.839	-6.312	-6.112
		130.867	-6.402	-6.202
		130.895	-6.129	-5.929
		130.923	-6.322	-6.122
		130.95	-6.066	-5.866
		130.978	-6.134	-5.934

## Sheet: Figure 2d
Figure 2d		From ref. 36
		Mg/Ca Age (ka BP)	T (°C)
		121.959	17.1612
		122.086	15.3633
		122.214	14.9954
		122.341	16.6742
		122.341	16.4202
		122.468	16.1523
		122.595	15.7984
		122.723	17.0708
		122.723	16.273
		122.85	17.3309
		123.031	17.53
		123.211	16.3942
		123.211	15.6981
		123.392	15.8924
		123.572	17.446
		123.753	17.1815
		123.753	15.338
		123.933	14.5738
		124.114	15.8065
		124.294	15.6073
		124.294	16.8876
		124.475	16.4423
		124.656	15.8936
		124.836	17.0572
		125.017	15.4856
		125.197	14.9447
		125.378	16.2533
		125.378	16.3378
		125.558	16.512
		125.739	15.7052
		125.919	15.9167
		126.1	16.0621
		126.175	16.202
		126.25	16.1639
		126.25	15.6439
		126.325	15.9551
		126.4	14.9004
		126.475	15.7651
		126.475	15.187
		126.55	16.0131
		126.625	16.0463
		126.7	15.1892
		126.773	16.8346
		126.847	16.2349
		126.92	16.2971
		126.92	16.0783
		126.993	16.2167
		127.067	17.5583
		127.14	15.1663
		127.14	15.4109
		127.213	16.0833
		127.287	15.766
		127.36	16.7493
		127.36	15.871
		127.433	15.2204
		127.507	15.5657
		127.58	17.098
		127.58	16.7933
		127.653	16.6372
		127.727	16.4292
		127.8	15.9387
		127.8	14.8571
		127.8	15.2422
		127.873	15.4853
		127.947	16.1917
		128.02	16.2578
		128.02	16.5814
		128.093	17.5982
		128.167	16.1772
		128.24	16.0351
		128.24	16.4995
		128.313	15.9298
		128.387	16.2348
		128.46	15.4843
		128.46	17.1384
		128.533	14.9673
		128.607	15.872
		128.68	14.3434
		128.68	15.3951
		128.753	15.2687
		128.827	16.4821
		128.9	16.7226
		128.9	17.3179
		129.014	18.0329
		129.128	13.6958
		129.242	16.2053
		129.242	15.6856
		129.356	14.5904
		129.47	13.1357
		129.584	12.6635
		129.584	14.5875
		129.698	15.0079
		129.926	14.0785
		129.926	14.7982
		130.04	12.5906
		130.154	14.4501
		130.268	13.0297
		130.268	15.862
		130.382	13.2556
		130.496	13.8073
		130.61	13.412
		130.61	14.1209
		130.724	12.5016
		130.838	13.1777
		130.952	12.2765
		130.952	13.7063
		131.066	12.3256
		131.18	13.2996
		131.294	13.6035
		131.408	12.3992
		131.522	12.1704
		131.636	12.9889
		131.75	14.2766
		131.75	13.1411
		132.008	13.4954
		132.137	11.9108
		132.137	12.3561
		132.266	11.7211
		132.395	12.4087
		132.395	11.9652
		132.524	11.5468
		132.524	13.1353
		132.911	13.3342
		132.911	12.0698
		133.297	12.377
		133.297	12.5658
		133.555	12.9864
		133.555	12.9679
		133.684	12.8061
		133.684	13.6188
		133.942	13.2035
		133.942	13.0803
		134.071	13.2023
		134.071	12.3062
		134.2	13.4555
		134.316	12.8436
		134.316	14.2842
		134.432	12.4023
		134.548	12.2014
		134.665	13.1461
		134.665	13.0715
		134.781	13.2106
		134.897	12.6204
		135.013	13.0371
		135.129	13.2771
		135.245	13.424
		135.361	11.489
		135.361	12.6379
		135.477	11.7164
		135.594	12.5035
		135.71	12.6671
		135.71	12.9476
		135.826	12.2251
		135.942	10.9632
		136.058	11.8879
		136.058	11.8855
		136.406	12.5681
		136.406	12.57
		136.755	15.7117
		136.755	15.3326
		137.103	16.4476
		137.103	16.3527
		137.452	16.7235
		137.452	15.7449
		137.8	17.1213
		137.8	15.6275
		138.2	16.2061
		138.6	16.8566
		138.6	17.0195
		139	15.8948
		139	15.4304
		139.134	15.7427
		139.134	14.8696
		139.414	15.6115
		139.694	16.4385
		139.974	15.9891
		140.254	15.3169
		140.814	13.5505
		141.094	14.1544
		141.374	15.1183

## Sheet: Figure 2e
Figure 2e		From refs. 36, 37
		Age (ka BP)	IRD (%)
		120.788	0.25182
		126.058	0.964369
		127.449	1.32064
		128.042	3.45829
		128.339	7.02103
		128.681	1.67692
		129.092	19.8469
		129.502	3.81456
		129.776	3.45829
		130.483	31.2477
		131.282	45.8549
		131.464	36.5918
		132.126	35.523
		132.423	46.9238
		132.559	47.9926
		132.902	99.6524
		133.038	94.6645
		133.198	98.2273
		133.335	38.7295
		133.54	14.5028
		133.746	28.3975
		134.019	13.0777
		134.27	16.2842
		134.544	28.0412
		134.772	25.5473
		134.932	45.4987
		135.274	39.442
		135.434	39.442
		135.548	54.4055
		135.727	19.2547
		135.95	32.1306
		136.173	59.7922
		136.395	33.6214
		136.729	15.1723
		136.952	22.2382
		137.286	9.55326
		137.62	14.9775
		137.731	13.8839
		137.954	27.3775
		138.511	46.2418
		138.845	44.389
		139.067	30.5211
		139.624	30.5776
		139.958	19.1589
		140.292	24.8419
		140.737	28.4974
		141.071	30.5366
		141.294	22.2307
		141.85	38.1121
		142.184	63.41
