# Supplementary material for: Asian summer monsoon variability across Termination II and implications for ice age terminations
Source: Nat Commun. 2025 May 30;16:5025. doi: 10.1038/s41467-025-60398-w (PMC12125170; doi:10.1038/s41467-025-60398-w)
Supplement: Supplementary file 3 — Source Data [file 41467_2025_60398_MOESM3_ESM.zip › Source Data/Figure 3.xlsx]

## Sheet: Figure 3a
Figure 3a		From ref. 31			From ref. 31
		Gas age (ka BP)	CO2 (ppm)		Gas age (ka BP)	CO2 (ppm)
		4.98158	269.3		121.842	276.61
		5.08679	268.6		122.1	278.25
		5.21857	269.8		122.292	279
		5.31118	267.6		123.014	279.16
		5.35755	265.3		123.631	274.6
		5.53329	265.2		123.959	275.87
		5.5813	267.6		124.405	281.54
		5.75761	265.9		124.817	275.52
		5.85226	265.5		125.293	276.81
		5.93409	260.7		126.014	275.15
		5.99938	266.7		126.7	273.02
		6.08981	265.5		126.962	274.93
		6.30196	263.2		127.314	275.78
		6.33721	262.7		127.504	276.88
		6.40124	261.2		128.024	276.03
		6.57229	261.1		128.173	280.72
		6.68255	259.4		128.467	285.76
		6.76965	262.1		128.878	271.08
		6.88031	262.9		129.078	268.44
		6.97008	258.1		129.656	260.61
		7.03827	257.6		130.373	251.84
		7.18807	262.3		130.818	250.84
		7.27401	263		131.322	241.13
		7.40532	260.7		131.976	232.28
		7.49787	258.4		132.71	228
		7.66137	260.1		132.932	224.63
		7.71959	260.4		133.776	222.74
		7.86018	259.7		134.522	212.43
		7.92637	259.2		136.566	203.74
		7.97585	260.8		137.763	199.18
		8.11628	259.6		138.834	198.55
		8.1948	259.3		139.95	192.75
		8.35188	258.3		142.361	196.51
		8.45968	261.3		143.651	194.59
		8.54658	260.7
		8.71068	261.8
		8.78128	259
		8.91185	260.9
		8.99299	260.4
		9.06017	259.3
		9.14301	262
		9.29531	263.7
		9.36112	263.8
		9.4367	265.2
		9.51806	260.6
		9.52444	260.9
		9.55586	263
		9.57327	263.8
		9.90104	264.4
		9.99261	264.2
		10.1345	264
		10.193	263.4
		10.2996	265.7
		10.3666	264.9
		10.5056	267.5
		10.6805	266.9
		10.8018	266
		10.8357	265.1
		10.9545	267.6
		11.0896	264.8
		11.1611	264.8
		11.1859	265
		11.2006	265.3
		11.2566	264.4
		11.317	264.1
		11.3394	264.806
		11.3832	264.84
		11.3999	268.164
		11.4175	264.483
		11.4359	270.143
		11.4531	268.869
		11.4728	269.097
		11.4904	267.166
		11.5072	267.663
		11.5239	269.509
		11.5436	266.898
		11.5596	262.74
		11.5764	267.093
		11.5922	260.702
		11.6113	261.304
		11.629	266.22
		11.6479	257.134
		11.6645	247.553
		11.6828	254.616
		11.7014	253.991
		11.7197	256.043
		11.7407	255.891
		11.7592	258.742
		11.7807	258.249
		11.8028	258.531
		11.8205	257.169
		11.8433	254.31
		11.8631	253.63
		11.8832	251.562
		11.9049	255.897
		11.927	258.575
		11.9481	248.916
		11.9696	253.993
		11.9907	255.391
		12.0159	247.851
		12.0373	248.407
		12.0588	253.098
		12.0798	251.031
		12.1052	255.657
		12.1246	253.019
		12.1465	251.139
		12.1685	251.424
		12.1904	250.968
		12.2113	249.653
		12.2329	249.232
		12.2565	248.952
		12.2808	249.377
		12.301	248.924
		12.3213	250.732
		12.3431	246.967
		12.3653	244.309
		12.3883	243.004
		12.4094	246.403
		12.4319	247.67
		12.4548	245.828
		12.4754	246.179
		12.4958	244.423
		12.5213	246.736
		12.5437	249.923
		12.5646	244.275
		12.5866	247.019
		12.6076	248.092
		12.6299	246.943
		12.6536	243.948
		12.6739	242.529
		12.6971	244.243
		12.7198	241.592
		12.7399	247.299
		12.7626	240.019
		12.7856	241.496
		12.8093	242.233
		12.8302	242.147
		12.8527	239.345
		12.874	241.238
		12.8934	239.435
		12.9171	238.794
		12.9392	238.177
		12.9598	240.707
		12.9809	237.148
		13.0011	239.419
		13.0219	234.677
		13.0437	238.865
		13.0666	237.909
		13.0882	241.555
		13.1284	234.817
		13.1727	236.91
		13.2162	239.41
		13.267	240.42
		13.3041	236.86
		13.4181	237.826
		13.4867	240.254
		13.5317	235.826
		13.6008	243.86
		13.6453	238.547
		13.7128	241.591
		13.7587	241.115
		13.8272	239.084
		13.8716	237.952
		13.9402	240.57
		14.0018	235.92
		14.0229	237.869
		14.0601	241.269
		14.0845	232.88
		14.1201	236.398
		14.1566	239.238
		14.1796	239.361
		14.2056	238.361
		14.2374	236.595
		14.273	240.212
		14.2987	239.037
		14.3086	235.801
		14.3432	242.079
		14.3545	238.39
		14.375	240.325
		14.4106	242.546
		14.4222	242.605
		14.4433	240.949
		14.4636	238.613
		14.4972	242.055
		14.5209	241.144
		14.5313	243.174
		14.5417	235.832
		14.5529	241.73
		14.5635	239.86
		14.5759	239.765
		14.5862	237.966
		14.5955	235.31
		14.6062	237.586
		14.6194	237.971
		14.63	240.102
		14.6452	238.116
		14.6523	234.622
		14.6641	233.417
		14.6751	234.335
		14.6864	237.492
		14.6967	228.907
		14.707	228.179
		14.7181	230.53
		14.7309	234.537
		14.7432	231.475
		14.7585	227.903
		14.7634	224.644
		14.7763	227.393
		14.7878	227.785
		14.7991	228.503
		14.8106	227.576
		14.8224	226.507
		14.8347	228.404
		14.8448	227.874
		14.8575	233.167
		14.8692	232.221
		14.8807	227.852
		14.8925	230.63
		14.9042	228.715
		14.9159	228.359
		14.929	228.47
		14.9537	228.89
		14.9765	229.787
		14.9873	227.651
		15.0115	228.365
		15.0348	225.381
		15.0725	228.995
		15.0958	234.474
		15.1335	229.672
		15.1565	228.806
		15.1811	227.844
		15.2189	230.183
		15.2434	228.266
		15.2807	225.772
		15.3209	227.643
		15.3452	228.917
		15.3828	225.388
		15.4101	224.743
		15.4629	223.271
		15.5464	223.531
		15.6494	222.758
		15.7048	222.158
		15.7677	224.857
		15.845	222.365
		15.9203	223.511
		15.9365	223.768
		15.9955	223.722
		15.999	224.408
		16.0147	222.393
		16.0338	224.48
		16.083	224.242
		16.1141	222.412
		16.1512	224.863
		16.1667	226.191
		16.1875	221.49
		16.2087	227.324
		16.223	223.236
		16.2406	220.485
		16.2607	218.564
		16.2787	214.221
		16.297	212.844
		16.3174	214.598
		16.3373	212.43
		16.3542	214.831
		16.3749	211.213
		16.3919	209.508
		16.4107	212.949
		16.4313	211.793
		16.4584	217.187
		16.472	213.938
		16.5099	207.947
		16.5535	208.65
		16.59	208.461
		16.6559	213.155
		16.7335	210.249
		16.7975	205.525
		16.8693	205.185
		16.9288	202.929
		16.9948	204.325
		17.0918	202.101
		17.1637	198.631
		17.2362	198.294
		17.2879	195.876
		17.3119	194.651
		17.3605	190.503
		17.3853	193.02
		17.41	191.886
		17.435	190.757
		17.461	193
		17.4853	191.476
		17.5109	191.586
		17.5346	192.37
		17.5615	192.624
		17.5863	196.963
		17.612	195.79
		17.6379	193.21
		17.6651	194.376
		17.6912	191.519
		17.717	189.523
		17.7438	190.411
		17.7697	191.705
		17.7976	187.253
		17.8254	191.207
		17.8546	189.518
		17.881	190.261
		17.9072	191.724
		17.936	188.542
		17.9658	188.656
		17.992	188.956
		18.0245	187.785
		18.0501	187.727
		18.0816	188.641
		18.1106	188.59
		18.1398	184.875
		18.1732	189.011
		18.2018	185.648
		18.2322	188.878
		18.2647	188.522
		18.2958	189.032
		18.3244	187.121
		18.3604	188.732
		18.3912	188.213
		18.4224	188.47
		18.4578	187.447
		18.4866	187.088
		18.52	187.666
		18.5829	188.571
		18.6774	193.903
		18.747	191.271
		18.8036	192.975
		18.8352	188.436
		18.8669	188.499
		18.9938	192.71
		19.1528	191.086
		19.2822	191.584
		19.4427	191.517
		19.5682	188.953
		19.6295	191.419
		19.7912	193.601
		19.8839	196.055
		20.0187	193.723
		20.2133	190.473
		20.4076	189.99
		20.5368	193.926
		20.6665	187.761
		20.8284	192.658
		20.9644	190.871
		21.0677	188.401
		21.2127	190.052
		21.3452	187.243
		21.5629	185.226
		21.7906	187.957
		21.9136	190.783
		22.0556	187.381
		22.2309	191.271
		22.2922	187.224
		22.3476	187.022
		22.5501	184.679
		22.6041	185.207
		22.6508	188.487
		22.7493	190.014
		22.8336	186.134
		22.994	189.397
		23.0138	190.53
		23.1073	190.081
		23.185	188.604
		23.2767	197.672
		23.3584	193.533
		23.4452	186.779
		23.6005	187.985
		23.8738	183.129
		24.0777	184.682
		24.2698	186.727
		24.6436	180.566
		25.1636	180.694
		25.3511	182.66
		25.5436	183.379
		25.786	186.541
		26.016	184.518

## Sheet: Figure 3b
Figure 3b		From ref. 40				From ref. 40
		Ice age (ka BP)	δD (‰)			Ice age (ka BP)	δD (‰)
		121.958	-387.6			4.9944	-397.9
		122.001	-387.3			5.01389	-398.9
		122.043	-385.6			5.03382	-396.8
		122.085	-384.7			5.05375	-396.6
		122.127	-385.6			5.07367	-392.7
		122.169	-388.1			5.0939	-400.6
		122.211	-382.8			5.11413	-396.3
		122.253	-381.7			5.13435	-395.6
		122.294	-383.9			5.15364	-393.3
		122.336	-391.6			5.17294	-391.4
		122.377	-383.3			5.19223	-391.3
		122.419	-385.4			5.21152	-393.2
		122.461	-385.1			5.2308	-397.6
		122.502	-388.1			5.25009	-395.8
		122.546	-384			5.27021	-403.1
		122.589	-394.9			5.29033	-396.3
		122.632	-383.2			5.31046	-390.6
		122.674	-383.7			5.32996	-396
		122.716	-387.5			5.34946	-390.6
		122.758	-390.2			5.36896	-396.3
		122.801	-382.6			5.38839	-394.5
		122.844	-391.4			5.40783	-391.4
		122.887	-384.7			5.42726	-407.6
		122.929	-389			5.44929	-401.2
		122.971	-379.8			5.47132	-402.4
		123.013	-389			5.49335	-395
		123.055	-390.1			5.51482	-402.5
		123.098	-383.5			5.53629	-407.9
		123.14	-381.4			5.55776	-399.6
		123.18	-384			5.5777	-394.6
		123.221	-383.9			5.59765	-387.2
		123.261	-388.7			5.6176	-396.2
		123.301	-379			5.63731	-394
		123.342	-383.9			5.65703	-399.1
		123.382	-385.5			5.67674	-395.2
		123.424	-382.9			5.69692	-396
		123.465	-388			5.7171	-400.4
		123.507	-392.8			5.73728	-391.1
		123.548	-382.6			5.75682	-399.2
		123.59	-382.9			5.77636	-386.2
		123.632	-383.7			5.7959	-398.9
		123.67	-375			5.81473	-389
		123.708	-382.6			5.83356	-388.4
		123.746	-379.8			5.85238	-400.4
		123.784	-375.6			5.87137	-392.7
		123.822	-386			5.89035	-391
		123.861	-382.7			5.90933	-392.5
		123.901	-384.9			5.92947	-397.7
		123.941	-380			5.9496	-399.8
		123.98	-389.2			5.96974	-398.7
		124.024	-388.3			5.99084	-403.7
		124.068	-392.5			6.01194	-397.4
		124.111	-386.4			6.03305	-391.7
		124.154	-384.7			6.05266	-394.5
		124.197	-392.3			6.07227	-396.8
		124.24	-393.9			6.09188	-399.2
		124.283	-387.2			6.112	-394
		124.326	-384.8			6.13212	-391.4
		124.369	-381			6.15224	-403.5
		124.41	-388			6.17211	-389.5
		124.451	-384			6.19198	-399.9
		124.492	-390.7			6.21186	-397.4
		124.536	-392.5			6.23189	-398.6
		124.58	-385			6.25192	-394.1
		124.624	-391.8			6.27195	-398.4
		124.667	-389.7			6.2926	-401.7
		124.711	-385.2			6.31325	-392.6
		124.754	-386.8			6.3339	-395.4
		124.798	-388.6			6.35444	-402.1
		124.841	-391.5			6.37498	-403.6
		124.884	-385.8			6.39552	-396.5
		124.926	-387.1			6.41667	-402.5
		124.968	-385			6.43782	-398.8
		125.01	-385.2			6.45897	-397
		125.053	-390.3			6.47829	-389.4
		125.096	-389.5			6.49762	-395
		125.139	-389.1			6.51694	-404.9
		125.183	-388.1			6.53811	-402.2
		125.227	-390.6			6.55927	-389.2
		125.271	-387.3			6.58044	-397
		125.317	-393.5			6.60109	-401.8
		125.363	-395.8			6.62173	-398.4
		125.409	-384.4			6.64238	-407.8
		125.452	-388.6			6.66373	-395.4
		125.495	-390.5			6.68508	-403.1
		125.539	-390.3			6.70643	-406.1
		125.582	-383.2			6.72649	-390.4
		125.625	-392.2			6.74654	-392.6
		125.669	-384			6.76659	-395.7
		125.713	-391.8			6.78734	-402.9
		125.757	-391.4			6.8081	-401.9
		125.801	-384.4			6.82886	-401.2
		125.844	-384.4			6.84936	-400.4
		125.887	-394.2			6.86987	-397.5
		125.93	-390.1			6.89037	-389.4
		125.977	-394.8			6.90913	-395.4
		126.024	-393.8			6.9279	-387.9
		126.071	-388.7			6.94667	-398.3
		126.115	-389.7			6.96715	-398.7
		126.158	-386			6.98763	-401.3
		126.202	-385.1			7.00811	-396.8
		126.244	-387.6			7.02858	-395.6
		126.285	-382.2			7.04905	-402.5
		126.327	-380.9			7.06953	-399.5
		126.366	-383.6			7.09065	-397.8
		126.406	-382.7			7.11178	-400.5
		126.446	-377.1			7.1329	-400.8
		126.484	-381.2			7.15411	-396.1
		126.523	-377.2			7.17533	-405.3
		126.561	-383.5			7.19654	-411.9
		126.6	-379.5			7.21926	-401.7
		126.639	-377			7.24198	-399.3
		126.677	-380.3			7.2647	-404.7
		126.718	-384.8			7.2863	-403.1
		126.758	-383.2			7.30791	-402.3
		126.799	-382.6			7.32952	-396.1
		126.839	-380.4			7.34899	-388.3
		126.878	-378.9			7.36847	-398.5
		126.918	-386.1			7.38794	-406.3
		126.96	-384.7			7.40991	-399.9
		127.001	-383.5			7.43188	-404.7
		127.043	-378			7.45385	-403.8
		127.082	-375.9			7.47543	-395
		127.12	-381.2			7.49701	-402.8
		127.159	-379.2			7.51859	-404.2
		127.199	-378.1			7.53902	-399.1
		127.239	-383.5			7.55944	-393.3
		127.278	-378			7.57987	-399.1
		127.318	-374.1			7.59907	-389.2
		127.359	-376.1			7.61827	-397.7
		127.399	-378.7			7.63747	-388.4
		127.435	-369.1			7.65755	-400.3
		127.472	-375.3			7.67763	-403.7
		127.509	-371.8			7.69771	-398.3
		127.545	-369.4			7.71783	-396.1
		127.582	-368.7			7.73794	-390.7
		127.618	-375.1			7.75806	-404.7
		127.655	-371.4			7.77809	-400.2
		127.691	-376			7.79811	-388.5
		127.728	-374.3			7.81814	-390.4
		127.766	-375.5			7.8385	-405.5
		127.803	-368.7			7.85887	-399.5
		127.841	-379.6			7.87923	-402.1
		127.879	-366.1			7.89972	-402.2
		127.916	-370.8			7.92021	-395.2
		127.954	-377.4			7.9407	-391.6
		127.989	-370.2			7.96081	-396.5
		128.025	-373.9			7.98092	-399.5
		128.06	-365.8			8.00102	-400.6
		128.095	-366.2			8.02252	-401.6
		128.131	-370.1			8.04402	-400.6
		128.166	-365.2			8.06551	-406.3
		128.201	-371.3			8.08791	-398.3
		128.235	-375.7			8.1103	-411.7
		128.27	-372.2			8.13269	-399.8
		128.306	-365			8.15398	-396.9
		128.342	-361.2			8.17527	-401.4
		128.378	-370.2			8.19656	-405.3
		128.414	-373.9			8.21949	-408.3
		128.451	-368			8.24242	-406.5
		128.487	-366.2			8.26536	-400.8
		128.524	-366.6			8.28695	-403.2
		128.56	-374.7			8.30854	-397.5
		128.597	-370.8			8.33012	-401
		128.635	-370.2			8.35162	-401.5
		128.673	-379.4			8.37312	-400.4
		128.711	-372.3			8.39461	-400.3
		128.748	-371.4			8.41675	-407.3
		128.785	-365.6			8.43889	-403
		128.822	-373			8.46103	-404.2
		128.859	-374.5			8.48239	-401.2
		128.896	-368.6			8.50376	-397.2
		128.934	-370.3			8.52512	-396.9
		128.969	-370.4			8.54582	-397.8
		129.004	-365.6			8.56651	-409.5
		129.04	-377.1			8.58721	-397.1
		129.079	-375			8.60779	-390.3
		129.118	-375.6			8.62837	-397.5
		129.158	-366.6			8.64895	-401.9
		129.195	-372.1			8.66901	-392.4
		129.231	-374.3			8.68906	-399.9
		129.268	-370			8.70911	-399.3
		129.305	-373			8.7298	-396.7
		129.342	-372.6			8.75048	-402.1
		129.38	-371.7			8.77117	-401.8
		129.418	-372.2			8.79195	-397.5
		129.455	-373.9			8.81273	-400.2
		129.493	-380.8			8.83351	-395
		129.533	-377.8			8.8549	-404.4
		129.573	-370			8.87629	-402.1
		129.612	-372.3			8.89768	-397.9
		129.65	-374.6			8.91755	-393.4
		129.688	-373.6			8.93742	-397.7
		129.726	-371.9			8.9573	-397.4
		129.764	-378.1			8.97723	-397.4
		129.803	-375.6			8.99716	-399
		129.842	-374.4			9.0171	-391.8
		129.881	-371.4			9.03697	-392.7
		129.921	-382.4			9.05685	-401.1
		129.96	-379			9.07672	-396.1
		130	-374.7			9.09668	-397.7
		130.04	-378.5			9.11664	-395.6
		130.079	-380.1			9.1366	-398.6
		130.119	-375.8			9.157	-394.9
		130.159	-374.9			9.17741	-394.9
		130.198	-381.4			9.19782	-407.4
		130.239	-381.5			9.21875	-403.4
		130.281	-371.7			9.23968	-392.2
		130.322	-386.7			9.26062	-400.4
		130.364	-384.4			9.2795	-391.1
		130.407	-378.2			9.29838	-388.5
		130.45	-381.8			9.31727	-394.8
		130.493	-383			9.33726	-397.7
		130.536	-385.7			9.35726	-401.2
		130.579	-384.7			9.37726	-391.9
		130.623	-384.9			9.39665	-393.3
		130.667	-386			9.41605	-394.3
		130.712	-385.4			9.43545	-395
		130.758	-391.9			9.45441	-392.4
		130.805	-388.2			9.47338	-393.5
		130.851	-386.9			9.49235	-390
		130.897	-387.9			9.52872	-388.5
		130.943	-388.2			9.5469	-394.3
		130.988	-385.9			9.56705	-403.6
		131.035	-388.4			9.5872	-393.3
		131.081	-392.4			9.60735	-398
		131.127	-388			9.62644	-391
		131.174	-387.4			9.64553	-395.8
		131.22	-389.9			9.66462	-386.4
		131.266	-385.7			9.68359	-391.8
		131.313	-391.6			9.70255	-398.2
		131.36	-390.9			9.72151	-391.6
		131.407	-400.2			9.73994	-393.4
		131.459	-397.1			9.75837	-384.4
		131.511	-394.2			9.7768	-391.3
		131.564	-396.8			9.79496	-391
		131.616	-396.5			9.81311	-388.3
		131.668	-399.5			9.83127	-391.4
		131.721	-399			9.84891	-382.9
		131.775	-400.4			9.86654	-387.2
		131.829	-400.5			9.88418	-405.5
		131.883	-398			9.9043	-391.7
		131.94	-406.9			9.92441	-392.1
		131.996	-405.3			9.94453	-400.4
		132.053	-398.7			9.96354	-386.7
		132.106	-399.5			9.98256	-394.5
		132.159	-397.5			10.0016	-389.9
		132.212	-402.1			10.0208	-394.7
		132.268	-403.4			10.04	-396.6
		132.324	-403.1			10.0593	-388.6
		132.38	-408.3			10.0783	-392.9
		132.437	-402.1			10.0973	-395.2
		132.495	-408.2			10.1164	-389.1
		132.552	-408.9			10.1348	-388.7
		132.612	-405.6			10.1532	-391.8
		132.673	-410			10.1717	-388.8
		132.733	-408.8			10.1902	-397.7
		132.794	-411.6			10.2087	-390.4
		132.856	-410.4			10.2271	-382.1
		132.917	-415.2			10.2453	-387.9
		132.98	-413.8			10.2635	-390.6
		133.042	-407.1			10.2817	-393.3
		133.104	-408.2			10.3004	-388.1
		133.168	-417.2			10.3192	-391.6
		133.232	-417			10.338	-396.9
		133.295	-410.2			10.3573	-398.7
		133.355	-406.7			10.3767	-386.6
		133.415	-410.9			10.3961	-390.7
		133.474	-415.6			10.4149	-391.2
		133.541	-417.5			10.4337	-389.5
		133.607	-420.6			10.4525	-400.9
		133.673	-410.5			10.4722	-388.6
		133.738	-418.7			10.4919	-397.9
		133.803	-417.6			10.5116	-393
		133.867	-419.6			10.5316	-394.4
		133.935	-422.7			10.5515	-399.4
		134.003	-416.3			10.5715	-388.2
		134.07	-422.1			10.5892	-386.8
		134.14	-421.3			10.6069	-383
		134.21	-421.2			10.6246	-387.5
		134.279	-423.7			10.6416	-390.1
		134.351	-423			10.6587	-377.1
		134.422	-422.8			10.6757	-397.4
		134.493	-426.1			10.6953	-390.6
		134.567	-424.6			10.7149	-393.2
		134.641	-425.9			10.7345	-395.2
		134.715	-429.4			10.7539	-393.7
		134.794	-438.2			10.7733	-392.9
		134.873	-430			10.7927	-391.4
		134.952	-434			10.8117	-384.5
		135.037	-434.6			10.8306	-394.4
		135.122	-434.3			10.8495	-394.8
		135.207	-434.7			10.8695	-395.8
		135.293	-430.7			10.8895	-396.2
		135.378	-428.7			10.9095	-395.4
		135.463	-435.8			10.9288	-391.7
		135.548	-432.5			10.9481	-390.9
		135.633	-426.8			10.9674	-388
		135.717	-431.9			10.9866	-392.6
		135.808	-437.9			11.0058	-397.7
		135.898	-434.8			11.025	-394.3
		135.989	-438.3			11.0445	-391.4
		136.087	-439.8			11.0639	-387.7
		136.186	-440			11.0833	-395.2
		136.285	-436.9			11.1036	-400.3
		136.381	-438.3			11.1238	-393.3
		136.477	-435.9			11.144	-390
		136.572	-437.9			11.1628	-390.9
		136.671	-439.2			11.1815	-387.4
		136.769	-431.6			11.2003	-389.7
		136.867	-431.7			11.22	-398
		136.965	-436.6			11.2396	-396.1
		137.062	-435.5			11.2593	-392
		137.16	-433.4			11.28	-397.7
		137.261	-436.9			11.3008	-398.9
		137.362	-438.3			11.3215	-394.7
		137.463	-435.8			11.3402	-386.8
		137.565	-433.2			11.359	-385.8
		137.668	-436.6			11.3777	-387.9
		137.771	-434.9			11.3973	-390.7
		137.877	-437.5			11.4168	-402
		137.983	-437.7			11.4364	-392.6
		138.089	-434			11.4556	-390.8
		138.198	-439.6			11.4749	-394.6
		138.307	-440.5			11.4942	-381
		138.416	-439.1			11.5132	-382.1
		138.534	-443			11.5323	-399.5
		138.652	-440.8			11.5513	-393.5
		138.77	-440			11.5719	-398.4
		138.888	-442.3			11.5924	-393.4
		139.006	-438.9			11.6129	-390.9
		139.124	-437.5			11.6315	-386.1
		139.241	-437.6			11.6501	-387.8
		139.358	-439.3			11.6687	-383.8
		139.474	-441			11.6874	-386.9
		139.594	-437			11.706	-393
		139.714	-440.9			11.7246	-396.6
		139.835	-434.1			11.7454	-394.1
		139.955	-441.2			11.7661	-395.5
		140.075	-440.7			11.7868	-395.4
		140.195	-436.8			11.8068	-389.6
		140.314	-435.3			11.8268	-394.8
		140.433	-440.4			11.8469	-388.3
		140.552	-438			11.8664	-394.8
		140.676	-440.1			11.8859	-387.9
		140.801	-440.8			11.9055	-396.1
		140.926	-441			11.9257	-391.3
		141.051	-438.5			11.9459	-393.6
		141.176	-439			11.9662	-387.8
		141.301	-436.2			11.9873	-396.1
		141.426	-438.8			12.0085	-403.2
		141.552	-442			12.0297	-399.4
		141.677	-433.9			12.0524	-400.8
		141.795	-433.6			12.0752	-399.4
		141.913	-437			12.0979	-400.9
		142.031	-432.8			12.1212	-399.2
		142.153	-436.4			12.1445	-404.9
		142.274	-438.6			12.1677	-404
		142.395	-441.7			12.1909	-398.2
		142.522	-437.6			12.214	-400
		142.649	-438.2			12.2372	-399.8
		142.776	-434.8			12.2614	-406.2
		142.893	-435.5			12.2856	-403.5
		143.01	-431.8			12.3098	-405.5
						12.3358	-414.8
						12.3619	-406.2
						12.3879	-405.8
						12.4131	-410.9
						12.4382	-403.7
						12.4634	-400.6
						12.4883	-409.6
						12.5131	-401.2
						12.538	-413.3
						12.5657	-414.3
						12.5934	-408.8
						12.6211	-417.4
						12.6481	-406.8
						12.6751	-404.3
						12.7021	-412.4
						12.7298	-412.6
						12.7574	-410.9
						12.7851	-420.8
						12.8158	-417.2
						12.8466	-418.8
						12.8774	-415.6
						12.9069	-418.6
						12.9363	-410.9
						12.9658	-413.7
						12.9955	-412.7
						13.0252	-419.3
						13.0549	-420.8
						13.0845	-412.1
						13.1141	-416
						13.1437	-408.8
						13.173	-413.9
						13.2023	-416.4
						13.2316	-417.7
						13.2611	-414.9
						13.2906	-410.4
						13.32	-411.6
						13.3498	-415
						13.3796	-418.4
						13.4094	-415.5
						13.4382	-412.9
						13.4671	-408
						13.4959	-410.8
						13.5242	-414.8
						13.5525	-408.7
						13.5809	-408.5
						13.6092	-411.8
						13.6375	-412.8
						13.6658	-419
						13.6969	-417.5
						13.7279	-414
						13.7589	-416.6
						13.7875	-410.8
						13.8161	-403.4
						13.8447	-413.7
						13.8736	-410.2
						13.9024	-415.9
						13.9313	-416.8
						13.9622	-417.3
						13.9932	-417.1
						14.0241	-411.9
						14.0539	-415.5
						14.0836	-413.4
						14.1133	-405
						14.1413	-417.2
						14.1693	-405.5
						14.1972	-414.3
						14.2262	-414.8
						14.2552	-412
						14.2842	-407.5
						14.3102	-403.4
						14.3362	-402.3
						14.3622	-405.9
						14.3899	-410.4
						14.4177	-410.8
						14.4454	-413.4
						14.4724	-406
						14.4994	-402.6
						14.5264	-404.3
						14.5529	-406.9
						14.5795	-411.2
						14.6061	-392.2
						14.6294	-397.7
						14.6526	-399.1
						14.6759	-402.3
						14.7008	-401.1
						14.7257	-403.9
						14.7507	-401.2
						14.7784	-418.2
						14.8062	-408.8
						14.834	-402.3
						14.862	-411.1
						14.89	-411.1
						14.9181	-407.3
						14.9472	-413.6
						14.9763	-411.2
						15.0054	-418.6
						15.0365	-415.7
						15.0676	-411.3
						15.0987	-416.2
						15.1284	-412.6
						15.1581	-407.6
						15.1877	-410.1
						15.2164	-411.6
						15.245	-407.5
						15.2737	-409.9
						15.3038	-411.3
						15.334	-419
						15.3642	-399.4
						15.393	-413
						15.4219	-416.4
						15.4508	-416.3
						15.481	-410
						15.5112	-410.7
						15.5414	-412.7
						15.5718	-411.8
						15.6022	-414.2
						15.6326	-416.6
						15.6656	-420
						15.6985	-418.5
						15.7315	-419.6
						15.7651	-418.7
						15.7987	-420.1
						15.8323	-419.8
						15.8646	-414
						15.897	-416.2
						15.9294	-417.6
						15.9626	-421.6
						15.9958	-416.6
						16.0291	-423.8
						16.0622	-414.2
						16.0954	-417.8
						16.1286	-416.9
						16.1615	-419.1
						16.1943	-417.3
						16.2271	-419.1
						16.2613	-420.3
						16.2955	-422.5
						16.3298	-417.7
						16.3644	-425.4
						16.3991	-420.8
						16.4338	-421.1
						16.4698	-424.1
						16.5058	-426.8
						16.5419	-425.9
						16.5774	-420.9
						16.6129	-421.9
						16.6484	-421.7
						16.6845	-422.6
						16.7206	-429.8
						16.7567	-423.9
						16.7931	-421.9
						16.8295	-425.8
						16.8658	-426
						16.9033	-425.7
						16.9408	-426.4
						16.9783	-434.2
						17.0177	-427.5
						17.0572	-429.9
						17.0967	-428.1
						17.1363	-426.1
						17.1758	-438.3
						17.2154	-429.4
						17.257	-434.5
						17.2987	-433.9
						17.3403	-434.6
						17.3829	-439.3
						17.4255	-431.6
						17.4681	-432
						17.5088	-435.5
						17.5494	-429.4
						17.5901	-437.2
						17.6325	-429.5
						17.6749	-441.5
						17.7173	-436.2
						17.7608	-435.6
						17.8042	-439.9
						17.8476	-435.5
						17.8924	-439.7
						17.9371	-442.5
						17.9819	-442.1
						18.0284	-442.1
						18.075	-443.5
						18.1216	-433.9
						18.1652	-439
						18.2088	-443.7
						18.2524	-438.6
						18.2969	-438.4
						18.3414	-442.5
						18.3858	-444.2
						18.4315	-443.1
						18.4771	-440.5
						18.5227	-440.7
						18.5663	-438.8
						18.61	-440.3
						18.6536	-441.9
						18.6981	-441.7
						18.7426	-441.4
						18.7871	-442.3
						18.8328	-441.6
						18.8786	-447.4
						18.9243	-437.2
						18.9667	-440.8
						19.009	-436.5
						19.0513	-444.8
						19.0956	-440.5
						19.14	-442.9
						19.1843	-441.4
						19.2278	-439.3
						19.2713	-443.4
						19.3148	-438.2
						19.3588	-446
						19.4027	-441.3
						19.4466	-435.8
						19.491	-447.9
						19.5353	-444.6
						19.5796	-436.3
						19.6222	-442.5
						19.6648	-441.3
						19.7074	-432
						19.7484	-442.6
						19.7895	-438.7
						19.8305	-445.1
						19.8741	-440.2
						19.9177	-443.8
						19.9613	-443
						20.0056	-446.5
						20.0499	-441.5
						20.0942	-446.5
						20.1375	-444.9
						20.1809	-438.9
						20.2242	-438.3
						20.265	-436.4
						20.3058	-442.4
						20.3466	-448
						20.3901	-444.2
						20.4335	-441.7
						20.4769	-439.5
						20.5178	-442.1
						20.5587	-437.5
						20.5996	-444.1
						20.6414	-440.6
						20.6833	-442.5
						20.7251	-443.5
						20.7683	-443.7
						20.8115	-446.5
						20.8547	-438.8
						20.8951	-438.3
						20.9355	-441.2
						20.9759	-442.3
						21.0182	-443.3
						21.0605	-443.2
						21.1029	-439.5
						21.144	-441.5
						21.1851	-441.8
						21.2263	-442.2
						21.2691	-441.7
						21.3118	-446.3
						21.3546	-440.9
						21.3963	-442.5
						21.4379	-437.8
						21.4795	-439.7
						21.5231	-445.6
						21.5667	-445.7
						21.6102	-440.6
						21.651	-436.9
						21.6918	-432.8
						21.7326	-446.1
						21.7762	-443.7
						21.8199	-438.8
						21.8636	-443.3
						21.909	-446.2
						21.9543	-442.9
						21.9997	-439.2
						22.0421	-437.7
						22.0845	-436.2
						22.127	-442
						22.1721	-440.3
						22.2173	-443.1
						22.2625	-442.2
						22.3094	-444.4
						22.3563	-445.4
						22.4033	-443.5
						22.4491	-438.3
						22.4949	-445.8
						22.5407	-445
						22.585	-435.6
						22.6292	-440.3
						22.6735	-442
						22.7179	-437.9
						22.7624	-440.8
						22.8069	-445.1
						22.8532	-439.5
						22.8996	-445.5
						22.946	-441.7
						22.9927	-443.3
						23.0394	-441.9
						23.0861	-444
						23.1327	-442.9
						23.1792	-440.2
						23.2258	-436.1
						23.2695	-438.6
						23.3133	-434.9
						23.3571	-439.5
						23.4029	-440.7
						23.4487	-438.3
						23.4945	-447.2
						23.5429	-441.8
						23.5913	-439.3
						23.6397	-441.3
						23.6861	-437.7
						23.7326	-438.9
						23.779	-439.9
						23.8257	-437.4
						23.8724	-439.3
						23.9191	-441.4
						23.9697	-441.8
						24.0204	-448.1
						24.0711	-445.4
						24.123	-443.4
						24.1749	-442.8
						24.2269	-449.3
						24.2799	-443.8
						24.3329	-442.1
						24.3859	-440
						24.4366	-439.7
						24.4873	-444.3
						24.5379	-441.7
						24.592	-446.2
						24.646	-446.4
						24.7	-433.5
						24.7504	-439.7
						24.8008	-445.2
						24.8512	-447.1
						24.9077	-446.2
						24.9642	-445.6
						25.0207	-445.2
						25.076	-443.1
						25.1314	-444.9
						25.1868	-442.2
						25.2425	-444.9
						25.2982	-445.6
						25.3539	-444.9
						25.4089	-442
						25.464	-442
						25.519	-447.2
						25.5781	-448.9
						25.6372	-447.9
						25.6963	-443.2
						25.7533	-445.2
						25.8103	-445
						25.8673	-444
						25.9228	-443.2
						25.9782	-441.8
						26.0337	-447.2

## Sheet: Figure 3c
Figure 3c		From ref. 26
		Age (ka BP)	δ18O (per mil, VPDB)
		7.99849	-10.68
		8.01047	-10.16
		8.02245	-10.44
		8.03443	-10.35
		8.06103	-10.3
		8.06808	-10.34
		8.07815	-9.86
		8.08822	-10.04
		8.09829	-10.11
		8.19095	-10.44
		8.28455	-10.844
		8.30538	-10.54
		8.32622	-10.67
		8.34705	-10.56
		8.36788	-10.67
		8.38872	-11.01
		8.40955	-10.8
		8.43038	-10.45
		8.45122	-10.39
		8.47204	-10.44
		8.49884	-10.66
		8.52563	-10.37
		8.55243	-10.99
		8.57922	-10.59
		8.60602	-10.56
		8.63281	-10.89
		8.65961	-10.57
		8.6864	-10.89
		8.7132	-10.67
		8.73999	-10.63
		8.76679	-10.94
		8.79358	-11.03
		8.82038	-10.74
		8.84717	-10.76
		8.87397	-10.47
		8.99754	-10.64
		9.01546	-10.91
		9.03338	-10.8
		9.05129	-10.94
		9.06921	-10.09
		9.08713	-9.61
		9.105	-9.61
		9.13413	-9.48
		9.16327	-9.74
		9.1924	-9.75
		9.22153	-9.93
		9.25067	-10.12
		9.2798	-10.78
		9.30893	-10.63
		9.33807	-10.67
		9.3672	-10.52
		9.39633	-10.4
		9.42547	-10.43
		9.4546	-10.39
		9.48373	-10.54
		9.51287	-10.68
		9.542	-10.82
		9.571	-10.25
		9.6	-9.89
		9.629	-9.85
		9.658	-10.26
		9.687	-10.51
		9.716	-10.02
		9.745	-9.78
		9.774	-10.48
		9.803	-10.48
		9.832	-10.32
		9.861	-10.35
		9.89	-10.26
		9.919	-10.16
		9.948	-9.61
		9.977	-9.91
		9.99526	-10.29
		10.0135	-10.04
		10.0318	-10.18
		10.05	-10.53
		10.0683	-10.59
		10.0866	-10.62
		10.1048	-10.66
		10.1231	-10.4
		10.1413	-9.86
		10.1596	-10.09
		10.1779	-10.19
		10.1961	-10.76
		10.2144	-10.75
		10.2327	-10.46
		10.2509	-10.24
		10.2692	-10.5
		10.2874	-10.39
		10.3057	-10.54
		10.324	-10.59
		10.3422	-10.25
		10.3605	-10.6
		10.3787	-10.5
		10.397	-10.43
		10.416	-9.91
		10.4349	-9.9
		10.4539	-10.21
		10.4728	-9.63
		10.4918	-10.3
		10.5108	-10.46
		10.5297	-10.52
		10.5487	-10.43
		10.5677	-10.62
		10.6056	-10.55
		10.6245	-10.29
		10.6435	-10.37
		10.6625	-10.65
		10.6814	-10.47
		10.7004	-9.8
		10.7193	-10.03
		10.7383	-9.92
		10.7573	-10.23
		10.7762	-10.56
		10.7952	-10.5
		10.8142	-10.42
		10.8331	-9.56
		10.8521	-9.35
		10.871	-9.3
		10.89	-9.44
		10.9091	-9.57
		10.9282	-9.71
		10.9474	-9.83
		10.9665	-9.78
		10.9856	-10.31
		11.0047	-10.2
		11.0238	-10.02
		11.043	-9.92
		11.0621	-10
		11.0812	-10.23
		11.1003	-9.98
		11.1194	-9.81
		11.1386	-9.84
		11.1577	-10.01
		11.1768	-10.21
		11.1959	-9.12
		11.215	-8.97
		11.2342	-9.22
		11.2533	-9.55
		11.2724	-9.82
		11.2915	-9.6
		11.3106	-9.05
		11.3298	-9.17
		11.3489	-9.05
		11.368	-9.36
		11.3849	-9.33
		11.4018	-8.97
		11.4187	-9.04
		11.4356	-8.96
		11.4525	-8.96
		11.4694	-9.14
		11.4863	-9.02
		11.5032	-9.02
		11.525	-8.606
		11.537	-8.672
		11.549	-8.167
		11.561	-8.786
		11.5845	-8.653
		11.596	-8.297
		11.608	-9.197
		11.62	-8.52
		11.631	-8.301
		11.643	-8.643
		11.6545	-9.095
		11.666	-8.161
		11.6775	-8.569
		11.6895	-8.842
		11.7005	-8.579
		11.712	-7.772
		11.724	-8.695
		11.736	-9.009
		11.7475	-8.587
		11.7595	-8.911
		11.7715	-8.822
		11.784	-8.391
		11.7965	-8.679
		11.8395	-8.034
		11.877	-8.333
		11.9105	-8.925
		11.9435	-8.634
		11.9765	-7.891
		12.009	-8.4
		12.042	-7.822
		12.074	-8.425
		12.107	-8.341
		12.1405	-8.402
		12.173	-8.967
		12.206	-8.024
		12.24	-8.397
		12.274	-8.082
		12.311	-7.858
		12.3515	-7.943
		12.3765	-7.542
		12.401	-8.324
		12.4235	-8.328
		12.446	-8.152
		12.4685	-8.617
		12.4925	-8.617
		12.5185	-8.614
		12.542	-8.408
		12.5635	-8.533
		12.5845	-8.613
		12.605	-8.706
		12.626	-9.539
		12.6475	-8.469
		12.671	-8.394
		12.6885	-8.355
		12.7055	-8.932
		12.722	-8.919
		12.7385	-8.924
		12.754	-8.872
		12.7705	-8.764
		12.787	-9.133
		12.804	-9.689
		12.822	-9.348
		12.8335	-9.12
		12.845	-9.53
		12.8565	-9.283
		12.868	-10.169
		12.879	-10.121
		12.8905	-9.554
		12.902	-9.444
		12.9135	-9.776
		12.926	-9.626
		12.939	-10.053
		12.951	-10.234
		12.9635	-9.993
		12.9755	-9.563
		12.988	-8.973
		13	-9.106
		13.012	-8.83
		13.024	-9.967
		13.0365	-9.844
		13.0485	-9.588
		13.0605	-9.488
		13.072	-9.162
		13.084	-9.32
		13.096	-9.573
		13.12	-10.675
		13.1315	-9.849
		13.144	-9.672
		13.156	-9.415
		13.168	-9.224
		13.181	-9.946
		13.193	-9.298
		13.2055	-8.893
		13.2175	-8.969
		13.23	-9.592
		13.243	-9.236
		13.2565	-9.623
		13.2695	-10.313
		13.2825	-9.651
		13.295	-9.768
		13.3085	-9.969
		13.321	-9.782
		13.3335	-9.321
		13.3455	-9.313
		13.358	-9.176
		13.3705	-9.336
		13.3835	-10.228
		13.3955	-10.867
		13.408	-9.004
		13.4205	-9.497
		13.433	-9.523
		13.446	-9.994
		13.4585	-10.058
		13.4705	-10.251
		13.4835	-9.546
		13.496	-9.453
		13.5085	-8.896
		13.5215	-11.171
		13.5345	-9.769
		13.5475	-10.757
		13.5565	-9.814
		13.5655	-9.698
		13.574	-9.504
		13.583	-8.853
		13.5915	-10.26
		13.6	-9.682
		13.609	-9.723
		13.618	-10.558
		13.6265	-9.995
		13.635	-9.791
		13.644	-10.183
		13.6525	-10.68
		13.6615	-10.21
		13.67	-9.817
		13.6785	-9.9
		13.6875	-9.073
		13.696	-10.114
		13.705	-10.02
		13.714	-9.584
		13.7225	-9.765
		13.731	-9.703
		13.7435	-10.931
		13.756	-9.915
		13.7685	-9.927
		13.7805	-10.237
		13.7925	-9.581
		13.805	-9.766
		13.817	-9.317
		13.829	-9.45
		13.8415	-9.467
		13.853	-9.629
		13.8655	-9.399
		13.8775	-9.783
		13.889	-9.645
		13.9015	-8.91
		13.9135	-9.011
		13.9255	-9.15
		13.938	-9.162
		13.9505	-8.601
		13.9625	-8.736
		13.9755	-9.411
		13.988	-9.427
		14.0015	-9.102
		14.0155	-8.959
		14.029	-9.05
		14.0425	-9.533
		14.056	-9.313
		14.069	-9.432
		14.082	-9.372
		14.0955	-9.679
		14.1085	-9.688
		14.122	-9.482
		14.135	-9.273
		14.1485	-8.927
		14.1615	-9.437
		14.1885	-10.008
		14.2025	-8.957
		14.2205	-9.416
		14.2385	-9.485
		14.257	-9.728
		14.2745	-9.577
		14.2915	-9.291
		14.309	-9.416
		14.326	-9.797
		14.3435	-9.835
		14.361	-9.714
		14.378	-8.648
		14.396	-8.917
		14.4135	-9.432
		14.4315	-8.724
		14.449	-9.397
		14.466	-8.928
		14.4835	-8.546
		14.5005	-8.589
		14.536	-8.712
		14.547	-8.449
		14.5575	-8.05
		14.5685	-8.745
		14.579	-8.53
		14.5895	-8.661
		14.6	-9.027
		14.6115	-8.46
		14.622	-7.824
		14.6335	-8.239
		14.6465	-8.003
		14.66	-8.307
		14.6735	-8.174
		14.686	-7.606
		14.6995	-7.395
		14.713	-8.306
		14.726	-7.83
		14.739	-7.797
		14.7655	-6.856
		14.8025	-7.678
		14.835	-7.146
		14.8655	-6.511
		14.8955	-7.733
		14.926	-7.431
		14.9585	-7.688
		14.9955	-7.287
		15.0235	-7.767
		15.049	-7.276
		15.074	-6.997
		15.0995	-6.912
		15.128	-7.217
		15.1465	-7.525
		15.1655	-7.426
		15.184	-8.073
		15.2035	-7.087
		15.2235	-6.612
		15.2435	-6.723
		15.263	-7.314
		15.2825	-7.517
		15.303	-7.049
		15.33	-7.411
		15.355	-7.355
		15.3805	-7.114
		15.4085	-6.995
		15.4335	-6.953
		15.456	-6.749
		15.4785	-7.685
		15.504	-7.703
		15.5165	-7.88
		15.529	-7.92
		15.5415	-7.387
		15.5545	-5.78
		15.567	-8.112
		15.577	-8.187
		15.587	-7.823
		15.5965	-7.396
		15.6065	-7.93
		15.617	-7.504
		15.625	-7.002
		15.633	-7.177
		15.641	-7.211
		15.6495	-6.848
		15.658	-7.009
		15.668	-7.393
		15.678	-7.544
		15.6885	-7.743
		15.707	-6.694
		15.725	-7.142
		15.7415	-7.397
		15.7585	-7.462
		15.7765	-7.547
		15.797	-6.548
		15.817	-6.506
		15.837	-7.006
		15.865	-7.136
		15.89	-6.852
		15.9145	-6.129
		15.942	-6.61
		15.9925	-6.626
		16.0295	-6.809
		16.082	-6.386
		16.0915	-6.954
		16.1005	-6.177
		16.11	-6.188
		16.1195	-8.32
		16.129	-8.362
		16.1395	-7.561
		16.15	-7.105
		16.16	-7.334
		16.171	-8.334
		16.2085	-7.641
		16.226	-7.732
		16.2445	-7.829
		16.2665	-7.746
		16.2875	-7.571
		16.307	-7.32
		16.329	-7.586
		16.349	-7.105
		16.3685	-6.867
		16.3885	-7.494
		16.4075	-7.253
		16.4265	-8.427
		16.445	-8.523
		16.4645	-8.247
		16.479	-8.461
		16.4925	-8.382
		16.5065	-7.589
		16.52	-8.019
		16.534	-7.953
		16.5475	-7.894
		16.5605	-7.84
		16.5735	-7.228
		16.587	-7.122
		16.6005	-6.914
		16.6285	-7.174
		16.6865	-8.198
		16.701	-7.512
		16.7295	-7.842
		16.743	-7.578
		16.757	-8.625
		16.77	-7.933
		16.806	-7.694
		16.8345	-7.552
		16.8635	-7.842
		16.899	-7.099
		16.9185	-8.175
		16.938	-7.837
		16.9585	-7.605
		16.976	-7.618
		16.993	-7.356
		17.012	-7.283
		17.022	-7.548
		17.0325	-7.286
		17.0425	-7.416
		17.05	-7.742
		17.0575	-7.276
		17.065	-7.194
		17.0725	-6.731
		17.0815	-7.147
		17.0915	-7.988
		17.1005	-7.806
		17.1105	-8.379
		17.1235	-7.702
		17.136	-8.566
		17.1485	-8.441
		17.169	-8.407
		17.188	-8.426
		17.2065	-8.022
		17.227	-8.431
		17.251	-8.611
		17.263	-8.049
		17.275	-8.296
		17.3025	-8.285
		17.3275	-8.073
		17.354	-7.603
		17.3905	-7.9
		17.42	-8.523
		17.45	-8.367
		17.4865	-8.186
		17.5155	-7.925
		17.5415	-7.256
		17.567	-7.519
		17.595	-7.6
		17.625	-7.975
		17.6525	-7.267
		17.684	-7.234
		17.702	-7.331
		17.7195	-7.356
		17.7365	-7.955
		17.7545	-8.401
		17.792	-7.531
		17.824	-7.714
		17.854	-8.803
		17.886	-8.722
		17.9225	-8.063
		17.999	-9.2
		18.0515	-8.413
		18.1035	-8.396
		18.18	-9.139
		18.205	-8.271
		18.228	-8.43
		18.252	-8.273
		18.2775	-8.858
		18.2925	-8.688
		18.3075	-8.253
		18.3225	-8.325
		18.3375	-8.164
		18.3605	-8.277
		18.3815	-8.417
		18.4045	-8.694
		18.414	-7.989
		18.423	-8.038
		18.432	-8.766
		18.4415	-8.457
		18.4505	-8.777
		18.46	-8.692
		18.469	-9.116
		18.4785	-8.93
		18.49	-7.96
		18.502	-7.984
		18.5135	-8.901
		18.525	-9.144
		18.541	-8.953
		18.5565	-8.983
		18.572	-9.173
		18.6015	-8.39
		18.628	-8.22
		18.6585	-8.163
		18.6705	-8.317
		18.6835	-8.24
		18.696	-10.011
		18.708	-10.135
		18.722	-9.217
		18.7355	-9.149
		18.749	-9.488
		18.763	-9.229
		18.7775	-8.466
		18.786	-8.733
		18.794	-8.92
		18.802	-8.972
		18.8105	-7.795
		18.819	-8.512
		18.825	-9.094
		18.831	-9.87
		18.837	-9.074
		18.8425	-8.938
		18.8485	-9.351
		18.8545	-9.314
		18.862	-8.684
		18.869	-8.924
		18.876	-8.026
		18.8835	-7.772
		18.893	-8.49
		18.902	-8.874
		18.9115	-8.264
		18.921	-8.348
		18.93	-8.628
		18.94	-8.634
		18.9495	-8.524
		18.9585	-8.499
		18.968	-8.449
		18.9775	-8.496
		18.9925	-9.031
		19.0075	-8.249
		19.022	-8.19
		19.0365	-7.949
		19.0465	-8.028
		19.0565	-8.56
		19.066	-8.523
		19.076	-8.343
		19.086	-8.469
		19.0965	-8.385
		19.107	-8.203
		19.1175	-8.137
		19.1285	-8.651
		19.1395	-8.668
		19.151	-8.254
		19.163	-7.824
		19.1755	-7.945
		19.188	-8.233
		19.1985	-8.699
		19.2095	-8.016
		19.22	-9.065
		19.231	-8.683
		19.2415	-7.968
		19.252	-7.808
		19.2635	-8.06
		19.312	-8.27
		19.3635	-8.18
		19.4235	-7.74
		19.444	-7.9
		19.465	-8.04
		19.486	-8.21
		19.5055	-8.07
		19.5255	-7.74
		19.5455	-7.5
		19.565	-8.06
		19.5845	-7.94
		19.6045	-7.65
		19.624	-7.94
		19.6435	-8
		19.663	-8.22
		19.682	-8.43
		19.702	-7.84
		19.721	-7.48
		19.741	-7.68
		19.7605	-7.75
		19.7795	-8.17
		19.799	-8.19
		19.8185	-8.22
		19.838	-8.15
		19.8575	-8.05
		19.8785	-7.98
		19.899	-7.75
		19.9205	-7.94
		19.942	-8.04
		19.9585	-8.38
		19.974	-7.66
		19.99	-7.45
		20.005	-7.62
		20.02	-7.97
		20.035	-8.16
		20.05	-7.41
		20.0655	-7.32
		20.081	-7.33
		20.0965	-7.76
		20.13	-7.56
		20.163	-7.67
		20.1925	-7.59
		20.2225	-7.89
		20.251	-7.89
		20.2795	-7.63
		20.3085	-7.42
		20.3365	-7.52
		20.3655	-7.53
		20.394	-7.64
		20.424	-7.46
		20.452	-7.67
		20.48	-7.65
		20.5095	-7.78
		20.54	-8.06
		20.5725	-7.96
		20.6075	-7.72
		20.661	-7.9
		20.706	-7.95
		20.745	-7.61
		20.786	-7.24
		20.825	-7.49
		20.8645	-7.87
		20.9035	-7.77
		20.9445	-7.56
		20.9845	-7.54
		21.0235	-7.29
		21.064	-7.86
		21.1045	-7.79
		21.149	-7.9
		21.2015	-7.6
		21.2525	-7.68
		21.298	-7.36
		21.338	-7.3
		21.3775	-7.46
		21.417	-7.44
		21.4565	-7.9
		21.4965	-8
		21.536	-7.4
		21.5765	-7.46
		21.6215	-7.39
		21.672	-7.67
		21.693	-7.51
		21.714	-7.47
		21.734	-7.43
		21.7545	-7.62
		21.774	-7.84
		21.7935	-7.48
		21.814	-7.55
		21.8345	-7.55
		21.856	-7.72
		21.8765	-7.75
		21.948	-7.37
		22.0035	-8.25
		22.0545	-7.83
		22.1035	-7.56
		22.154	-7.22
		22.2045	-7.39
		22.254	-7.07
		22.3035	-7.17
		22.3555	-7.34
		22.481	-7.27
		22.506	-7.21
		22.5305	-7.63
		22.554	-7.63
		22.577	-7.46
		22.5995	-7.69
		22.622	-7.61
		22.645	-7.44
		22.6675	-7.46
		22.6925	-7.53
		22.719	-7.47
		22.7615	-7.38
		22.7985	-7.68
		22.8315	-7.54
		22.865	-7.75
		22.898	-7.91
		22.9305	-7.64
		22.9635	-7.31
		22.996	-7.42
		23.029	-7.4
		23.063	-7.44
		23.1	-7.44
		23.1405	-7.65
		23.154	-7.69
		23.1675	-7.78
		23.1805	-7.28
		23.1935	-8.08
		23.207	-7.74
		23.22	-7.94
		23.233	-7.05
		23.2465	-7.12
		23.2595	-7.61
		23.2735	-7.68
		23.2865	-7.47
		23.3	-7.56
		23.334	-7.52
		23.3645	-7.63
		23.3925	-7.67
		23.4205	-8.25
		23.4485	-7.68
		23.4765	-7.57
		23.507	-7.86
		23.5405	-8.01
		23.565	-7.9
		23.5875	-7.42
		23.61	-7.58
		23.6315	-7.74
		23.6525	-7.55
		23.674	-7.94
		23.6965	-7.5
		23.7195	-7.48
		23.7435	-7.42
		23.769	-7.11
		23.794	-7.13
		23.817	-7.13
		23.84	-7.35
		23.8625	-7.27
		23.8855	-7.42
		23.909	-7.09
		23.934	-6.96
		23.96	-7.21
		24.0245	-6.37
