# Supplementary material for: Asian summer monsoon variability across Termination II and implications for ice age terminations
Source: Nat Commun. 2025 May 30;16:5025. doi: 10.1038/s41467-025-60398-w (PMC12125170; doi:10.1038/s41467-025-60398-w)
Supplement: Supplementary file 3 — Source Data [file 41467_2025_60398_MOESM3_ESM.zip › Source Data/Source data and code for Supplementary Figure 5/Shima_w_recon_out.csv]

sampleID	Tform	dp17Ow	dp18Ow	Dp17Ow
SM7-12.5	17	-4.13207323939459	-7.85320390674204	14.4184233652078
SM7-184	17	-3.58147869426776	-6.8116134570082	15.0532110325714
SM7-370	17	-2.61264700768286	-4.97883043916208	16.1754641947245
SM7-424.5	17	-2.11977637947131	-4.04986776766463	18.5538018556155
SM7-449	17	-3.15360287860542	-6.01059470093285	19.9911234871282
