# Supplementary material for: Asian summer monsoon variability across Termination II and implications for ice age terminations
Source: Nat Commun. 2025 May 30;16:5025. doi: 10.1038/s41467-025-60398-w (PMC12125170; doi:10.1038/s41467-025-60398-w)
Supplement: Supplementary file 3 — Source Data [file 41467_2025_60398_MOESM3_ESM.zip › Source Data/Source data and code for Supplementary Figure 5/Shima_c_out.csv]

sampleID	dp18O	Dp17O	Dp17O_std
SM7-12.5	21.8670683662202	-74.7423934537479	6.50551215134736
SM7-184	22.9086588159539	-74.1076057863641	5.75729304055129
SM7-370	24.7414418338	-72.9853526241601	15.8977010764565
SM7-424.5	25.6704045052976	-70.6070149632601	5.44599614333243
SM7-449	23.7096775720293	-69.1696933318182	6.84839142495496
