# Supplementary material for: Asian summer monsoon variability across Termination II and implications for ice age terminations
Source: Nat Commun. 2025 May 30;16:5025. doi: 10.1038/s41467-025-60398-w (PMC12125170; doi:10.1038/s41467-025-60398-w)
Supplement: Supplementary file 3 — Source Data [file 41467_2025_60398_MOESM3_ESM.zip › Source Data/Source data and code for Supplementary Figure 5/ChineseCavesPlotter.m]

%% Cave data plotter
% Pulls out all the Chinese cave data and plots it with a linear regression

clear all
close all

%% Import data
% Set up import path
wd = pwd;
folder_data = [wd '\data'];

% Triple oxygen isotope data
file = 'tripleOdata_ChineseCaves_V03.xlsx';
RAW = readtable([folder_data '\' file]);
names = RAW.Properties.VariableNames ;
% Rename the needed data columns for ease of use
RAW = renamevars(RAW,names{3},'type1');
RAW = renamevars(RAW,names{11},'dp17O');
RAW = renamevars(RAW,names{12},'dp18O');
RAW = renamevars(RAW,names{13},'Dp17O');

% Traditional d18O data
file2 = 'tradData_cc_ChineseCaves.xlsx';
RAW2 = readtable([folder_data '\' file2], 'NumHeaderLines',2);

% Uechi and Uemura data from Okinawa
file3 = 'Uechi and Uemura 2019_RainfallData_V02.xlsx';
RAW3 = readtable([folder_data '\' file3], 'NumHeaderLines',3);

% He et al. data from Singapore
file4 = 'He et al. 2021_Table S2_Triple oxygen isotope data_fromAronEtAl2021Database.csv';
RAW4 = readtable([folder_data '\' file4]);

% Sha et al. (2019) data as normalized to the Levin-Passey lab at
% University of Michigan in Huth et al. (2022)
% That this dataset has been renormalized to Wostbrock et al. values
% for NBS-18 and IAEA-603 to be as consistent as possible with our data
file5 = 'TableS9_renorm Sha et al 2020.csv';
RAW5 = readtable([folder_data '\' file5], 'NumHeaderLines',5);

%% Set up pathway for functions
addpath([wd, '\', 'functions'])

%% Plotting parameters
fontSizer = 12; % Size of font for all labeling
lineSet = {'rx-','ko-','b^-','gs-'}; % marker type and color
markerSizer = 10; % size of marker
lineSizer = 3; % size of line

% Second set of plotting parameters
markerSizer2 = 3; % size of marker
lineSizer2 = 2; % size of line

% Legend parameters
markerSizerLegend = 7; % size of marker
lineSizerLegend = 2; % size of line

%% Constants for calculating formation water isotope composition
% and selecting which reconstructed formation waters to define a trendline

% Theta value for the combined acid-cc-water fractionation. Code defaults
% to using this value
theta = 0.5250; % IPL theta value for cc-water fractionation from this study, data normalized to Wostbrock et al. (2020)

% Vary theta value with temperature? 0 - No. Just use the set value for
% theta above 1 - Vary according to Wostbrock et al. (2020)
thetaChoice = 0;

% Select the fractionation factor to for 18alpha-cc-w 1 - IPL synthetic
% cc-w 2 - Wostbrock et al. (2020) 3 - Friedman and O'Neil (1997) 4 - Kim
% and O'Neil (1997) 5 - Coplen (2007) 6 - Affek and Zarrur (2014)
frac18Choice = 4;

%% What is the external precision of D'17O analysis?
extPrec = 10; % per meg

%% Sort through carbonate triple oxygen isotope data
data0 = RAW(RAW.type1 == "Carbonate",:);

% Average data and reorganize data to just keep the info to plot
namesUnique = unique(data0.sampleID);
for k = 1:length(namesUnique)
    curData = data0(strcmp(namesUnique(k),data0.sampleID),:);
    sampleID = namesUnique(k);

    % Find data means
    dp18O_triple_ind = curData.dp18O;
    d18O_triple_ind = (exp(dp18O_triple_ind/1000)-1)*1000;
    dp17O_triple_ind = (curData.Dp17O/10^6 + 0.528*dp18O_triple_ind/1000)*1000;
    d17O_triple_ind = (exp(dp17O_triple_ind/1000)-1)*1000;
    Dp17O_triple_ind = (log(d17O_triple_ind/1000+1) - 0.528*log(d18O_triple_ind/1000+1))*10^6;

    d18O_triple_mean = mean(d18O_triple_ind);
    d17O_triple_mean = mean(d17O_triple_ind);
    dp18O_triple_mean = log(d18O_triple_mean/1000+1);
    dp17O_triple_mean = log(d17O_triple_mean/1000+1);
    Dp17O = (log(d17O_triple_mean/1000+1) - 0.528*log(d18O_triple_mean/1000+1))*10^6;

    d17O_std = std(d17O_triple_ind);
    d18O_std = std(d18O_triple_ind);
    Dp17O_std = std(Dp17O_triple_ind);

    % Store all information
    temp = table(sampleID, d17O_triple_mean,dp17O_triple_mean, d18O_triple_mean,dp18O_triple_mean, Dp17O,...
        d17O_std, d18O_std, Dp17O_std);
    temp{1, width(temp)+1} = {d17O_triple_ind};
    temp{1, width(temp)+1} = {d18O_triple_ind};
    temp{1, width(temp)+1} = {Dp17O_triple_ind};
    % rename columns
    curNames = temp.Properties.VariableNames;
    temp = renamevars(temp,curNames(length(curNames)-2),'d17O_triple_ind');
    temp = renamevars(temp,curNames(length(curNames)-1),'d18O_triple_ind');
    temp = renamevars(temp,curNames(length(curNames)-0),'Dp17O_triple_ind');

    if k==1 % Create new table
        dataCell = temp;
    else % Append to existing table
        dataCell = [dataCell; temp];
    end
end

%% Add in the traditional-run d18O data
dataTrad00 = RAW2;
% Convert d18O data to d'18O(SMOW) and add to the dataCell
for k = 1:length(namesUnique)
    curData = dataTrad00(strcmp(namesUnique(k),dataTrad00.sampleID),:);
    dataCell.dp18O{k} = log((curData.d18O*1.03092+30.92)/1000+1)*1000; % d'18O(VSMOW) - convert to VSMOW and change to delta prime notation
end

%% Plot up data in D'17O vs. d'18O space
figure('units','normalized','outerposition',[0 0 1 1])
% Data from Shima Cave (SM7)
% calculate ols from averages and plot x =  cell2mat(dataCell(:,2)); %
% d'18O(O2) (per mil)
x =  cell2mat(dataCell.dp18O); % d'18O(CO2) (per mil)
y =  dataCell.Dp17O; % D'17O(O2) (per meg)
[int, std_err_int, slope, std_err_slope, rsq, x95CI, y95CI]=ols(x,y);


%% Plot other representative slopes for hydrologic processes
maxplotX = max(cell2mat(dataCell.dp18O)); % max plot for d'18O(CO2)
x_potTrend = [x; maxplotX]; % create an extra x value that is the global maximum to plot models out to the edges of the graph
leftY = slope*min(x_potTrend) + int; % Sets the 'zero' point for plotting trendlines (set via the most negative d18O value of each dataset)

% Within-cave kinetic processes
slopeHyp = [7]; %
yy = (x_potTrend-min(x_potTrend))*slopeHyp + leftY; % This causes the x and y values to be normalized to the minimum d18O value and the OLS trend's y value at that point
subplot(2,2,1)
plot(x_potTrend,yy,'-','color',[0.7 0.7 0.7]-(3/10),'linewidth',lineSizer);
hold on

% Rayleigh distillation
pair1 = [min(x_potTrend) leftY];
slopeHyp = [-1];
pair2 = [max(x_potTrend) (max(x_potTrend)-min(x_potTrend))*slopeHyp+leftY];
slopeHyp = [0];
pair3 = [max(x_potTrend) (max(x_potTrend)-min(x_potTrend))*slopeHyp+leftY];
pgon_x = [pair1(1) pair2(1) pair3(1)];
pgon_y = [pair1(2) pair2(2) pair3(2)];
pgon = polyshape(pgon_x,pgon_y);
plot(pgon, 'FaceColor',[0.1 0.1 0.1]*8, FaceAlpha=1)

% Mineral formation temperature
pair1 = [min(x_potTrend) leftY];
slopeHyp = [-3];
pair2 = [max(x_potTrend) (max(x_potTrend)-min(x_potTrend))*slopeHyp+leftY];
slopeHyp = [-2];
pair3 = [max(x_potTrend) (max(x_potTrend)-min(x_potTrend))*slopeHyp+leftY];
pgon_x = [pair1(1) pair2(1) pair3(1)];
pgon_y = [pair1(2) pair2(2) pair3(2)];
pgon = polyshape(pgon_x,pgon_y);
plot(pgon, 'FaceColor','red', FaceAlpha=1)

% Changes in ocean moisture source relative humidity
slopeHyp = [-9.5]; %
yy = (x_potTrend-min(x_potTrend))*slopeHyp + leftY; % This causes the x and y values to be normalized to the minimum d18O value and the OLS trend's y value at that point
[yy2,I] = sort(yy);
x_potTrend2 = x_potTrend(I);
plot(x_potTrend2,yy2,':','color',[0.7 0.7 0.7]-(4/10),'linewidth',lineSizer);
hold on

% Plot pan evaporation at 90 and 0% relative humidity for reference
T = 25; % temperature during evaporation
RH = [0.9 0]; % relative humidity during evaporation
for r = 1:length(RH)
    [pan_d17O, pan_d18O, pan_Dp17O]=panEvapFunc(min(x_potTrend),leftY,RH(r),T);
    % For visualization, only keep the data that fits on the plot
    test_vis = pan_d18O<=maxplotX & pan_Dp17O>=-200;
    pan_d17O = pan_d17O(test_vis);
    pan_d18O = pan_d18O(test_vis);
    pan_Dp17O = pan_Dp17O(test_vis);
    if r == 1
        plot(pan_d18O,pan_Dp17O,'--','color',[0 0.4470 0.7410],'linewidth',lineSizer-1);
    else
        plot(pan_d18O,pan_Dp17O,'-','color',[0 0.4470 0.7410],'linewidth',lineSizer-1);
    end
    hold on
end

% Plot Shima data last so it is on top
subplot(2,2,1)
% Plot up individual replicates
for k = 1:length(namesUnique)
    % Find Dp17O data
    index = find(strcmp(dataCell.sampleID, namesUnique(k)) );
    curData = dataCell.Dp17O_triple_ind{index};

    % Find d18O(CO2) data (and match to the number of D'17O replicates)
    sizer = size(curData);
    temp_d18O_CO2 = zeros(sizer(1),1)+dataCell.dp18O{index}; % d'18O(CO2) in matrix with length matching number of D'17O analyses
    plot(temp_d18O_CO2,curData,'kx','markersize',markerSizer,'linewidth',lineSizer) % uses d'18O(CO2) and D'17O(O2)
    hold all
end
% Define x and y again
x =  cell2mat(dataCell.dp18O); % d'18O(CO2) (per mil)
y =  dataCell.Dp17O; % D'17O(O2) (per meg)
% plot up averages
plot(x,y,'ko','markersize',markerSizer,'LineWidth',lineSizer+2)

% draw the linear regression
yLine = x*slope+int;
plot(x,yLine,'k-','MarkerSize',markerSizer,'LineWidth',lineSizer+4)

if int > 0
    plusNeg = '+ ';
else
    plusNeg = '- ';
end
title(['y = ' num2str(round(slope*100)/100) '*x ' plusNeg num2str(round(abs(int)*100)/100) 10 ...
    'r^2 = ' num2str(round(rsq*100)/100) ', slope 1SE = ' num2str(round(std_err_slope*100)/100)])

xlabel(['\delta′^{18}O(CO_2/CaCO_3) (‰, VSMOW-VSLAP)'],'fontsize',fontSizer)
ylabel(['\Delta′^{17}O(O_2/CaCO_3)' 10 '(per meg, VSMOW-VSLAP)'],'fontsize',fontSizer)
set(gca,'fontsize',fontSizer)
xlim([21.5 26])
ylim([-115 -45])

% Legend
subplot(2,2,1)
LH(1) = plot(nan,nan,'ko-','MarkerSize',markerSizerLegend,'LineWidth',lineSizerLegend);
L{1} = 'Shima Cave';
LH(2) = plot(nan,nan,'-','color',[0.7 0.7 0.7]-(3/10),'linewidth',lineSizerLegend);
L{2} = 'within-cave kinetics';
LH(3) = plot(nan,nan,'ks','MarkerFaceColor',[0.1 0.1 0.1]*8, 'MarkerSize',markerSizerLegend+3,'LineWidth', 0.1);
L{3} = 'Rayleigh distillation';
LH(4) = plot(nan,nan,'ks','MarkerFaceColor','r', 'MarkerSize',markerSizerLegend+3,'LineWidth', 0.1);
L{4} = 'mineralization temperature';
LH(5) = plot(nan,nan,'--','color',[0 0.4470 0.7410],'linewidth',lineSizerLegend);
L{5} = ['evaporation at ' num2str(RH(1)*100) '% rel. hum. and ' num2str(T) ' °C'];
LH(6) = plot(nan,nan,'-','color',[0 0.4470 0.7410],'linewidth',lineSizerLegend);
L{6} = ['evaporation at ' num2str(RH(2)*100) '% rel. hum. and ' num2str(T) ' °C'];
LH(7) = plot(nan,nan,':','color',[0.7 0.7 0.7]-(4/10), 'MarkerSize',markerSizerLegend+3,'LineWidth', 3);
L{7} = 'oceanic moisture source rel. hum.';

legend(LH, L,'location','southwest', 'FontSize',7)

% Panel label
text(21.6,-50,'a','fontsize',20)

%% Plot up data in d'18O vs. d'17O space
subplot(2,2,2)
% calculate ols from averages and plot
x =  cell2mat(dataCell.dp18O); % d'18O(CO2) (per mil)
y =  (dataCell.Dp17O/10^6 + 0.528*x/1000)*1000; % d'17O (per mil)
[int, std_err_int, slope, std_err_slope, rsq, x95CI, y95CI]=ols(x,y);
% plot up averages
plot(x,y,'ko','markersize',markerSizer,'linewidth',lineSizer)
hold on

% draw the linear regression
yLine = x*slope+int;
plot(x,yLine,'k-')

if int > 0
    plusNeg = '+ ';
else
    plusNeg = '- ';
end
rounder = 10^4;
title(['y = ' num2str(round(slope*rounder)/rounder) '*x ' plusNeg num2str(round(abs(int)*rounder)/rounder) 10 ...
    'r^2 = ' num2str(round(rsq*rounder)/rounder) ', slope 1SE = ' num2str(round(std_err_slope*rounder)/rounder)])

xlabel(['\delta′^{18}O(CO_2/CaCO_3) (‰, VSMOW-VSLAP)'],'fontsize',fontSizer)
ylabel(['\delta′^{17}O(CO_2/CaCO_3)' 10 '(per meg, VSMOW-VSLAP)'],'fontsize',fontSizer)
set(gca,'fontsize',fontSizer)
set(gcf,'color','white')

% Panel label
text(21.6,13.3,'b','fontsize',20)

%% Reconstruct the formation water
dp18Occ = cell2mat(dataCell.dp18O); % d'18O(CO2/CaCO3), per mil (VSMOW)
Dp17Occ = dataCell.Dp17O; % D'17O(O2/CaCO3), per meg (VSMOW-VSLAP)
% What is approximate modern cave temperature?
Tform = [17 17 17 17 17]'; % degrees C

% Vary theta-cc-w value based on tamperature?
if thetaChoice == 1 % use Wostbrock et al. (2020) value for theta-cc-w
    theta = -1.39./(Tform+273.15)+0.5305;
end
% Model formation water
[dp17Ow,dp18Ow,Dp17Ow] = calciteToWater(dp18Occ,Dp17Occ,Tform,theta,frac18Choice);
% store output
sampleID = dataCell.sampleID;
dataWat_form = table(sampleID, Tform, dp17Ow, dp18Ow, Dp17Ow);

% Plotting of waters
% Add the Uechi and Uemura data - Okinawa, Japan
x = log(RAW3.d18O/1000+1)*1000; % d'18O(H2O) from Okinawa
y = RAW3.Dp17O; % D'17O(H2O) from Okinawa
% calculate the linear regression for the dataset
[int_Ok, std_err_int_Ok, slope_Ok, std_err_slope_Ok, rsq_Ok]=ols(x,y);
yLine_Okinawa = (x)*slope_Ok + int_Ok; % This causes the x and y values to be normalized to the minimum d18O value and the OLS trend's y value at that point
% Plot trend and absolute values on reconstructed water diagram
subplot(2,2,3)
plot(x,yLine_Okinawa,'r--','MarkerSize',markerSizer2,'LineWidth',lineSizer2)
hold on
plot(x,y,'rs','MarkerSize',markerSizer2,'LineWidth',lineSizer2)

% Add the He et al. data - Singapore
x = RAW4.dp18O; % d'18O(H2O)
y = (RAW4.dp17O/1000 - 0.528*x/1000)*10^6; % D'17O(H2O)
% calculate the linear regression for the dataset
[int_He, std_err_int_He, slope_He, std_err_slope_He, rsq_He]=ols(x,y);
yLine_He = (x)*slope_He + int_He; % This causes the x and y values to be normalized to the minimum d18O value and the OLS trend's y value at that point
% Plot trend and absolute values on reconstructed water diagram
subplot(2,2,3)
hold on
plot(x,yLine_He,'g-','MarkerSize',markerSizer2,'LineWidth',lineSizer2)
plot(x,y,'g^','MarkerSize',markerSizer2,'LineWidth',lineSizer2)

subplot(2,2,3)
% calculate ols from averages and plot
x =  dp18Ow; % d'18O(form water) (per mil)
y =  Dp17Ow; % D'17O(form water) (per meg)
[int, std_err_int, slope, std_err_slope, rsq]=ols(x,y);
% plot up averages
hold on
plot(x,y,'ko','markersize',markerSizer,'LineWidth',lineSizer+2)

% draw the linear regression
yLine = x*slope+int;
hold on
plot(x,yLine,'k-','MarkerSize',markerSizer,'LineWidth',lineSizer+4)

if int > 0
    plusNeg = '+ ';
else
    plusNeg = '- ';
end
title(['y = ' num2str(round(slope*100)/100) '*x ' plusNeg num2str(round(abs(int)*100)/100) 10 ...
    'r^2 = ' num2str(round(rsq*100)/100) ', slope 1SE = ' num2str(round(std_err_slope*100)/100)])

xlabel(['\delta′^{18}O water (‰, VSMOW-VSLAP)'],'fontsize',fontSizer)
ylabel(['\Delta′^{17}O water' 10 '(per meg, VSMOW-VSLAP)'],'fontsize',fontSizer)
set(gca,'fontsize',fontSizer)
set(gcf,'color','white')

%% Add the Sha et al. (2019) data
% Note that this dataset has been renormalized to Wostbrock et al. values
% for NBS-18 and IAEA-603 to be as consistent as possible with our data

% Keep only carbonate data for plotting
dataTest = strcmp(RAW5.type1,'Carbonate');
dataSha = RAW5(dataTest,:);

% Plot up data set specific location
locSha = {'Asian Monsoon'};
locShaPlot = {'Sha-Asian Monsoon'};

% Set color scheme
curColor = lines(20);

for k = 1:length(locSha)
    curData = dataSha(strcmp(locSha(k),dataSha.region),:);
    % Parse out the needed data
    clearvars curData2
    curData2(:,1) = curData.dp18O_O2_CaCO3; % d'18O-carbonate
    curData2(:,2) = curData.Dp17O_O2_CaCO3; % D'17O-carbonate
    curData2(:,3) =curData.T; % assumed temperature of formation

    % % Add carbonate data to first plot if desired
    % subplot(2,2,1)
    % hold on
    % plot(curData2(:,1),curData2(:,2),'-*','color', curColor(k,:),'markersize',markerSizer/k+2,'linewidth',lineSizer/k+0.5)
    % % Add to the legend cell Legend - by color of the interval average line
    % temp = length(LH);
    % LH(temp+k) = plot(nan,nan,'-*','color', curColor(k,:),'markersize',markerSizer/k+2,'linewidth',lineSizer/k+0.5);
    % L{temp+k} = 'Sha2019';

    % Also plot formation water
    % Vary theta-cc-w value based on tamperature?
    if thetaChoice == 1 % use Wostbrock et al. (2020) value for theta-cc-w
        theta = -1.39./(curData2(:,5)+273.15)+0.5305;
    end
    % Model formation water
    [dp17Ow,dp18Ow,Dp17Ow] = calciteToWater(curData2(:,1),curData2(:,2),curData2(:,3),theta,frac18Choice);
    % Store output
    dataWat_sha = [curData2(:,3) dp17Ow dp18Ow Dp17Ow];

    subplot(2,2,3)
    hold on
    plot(dp18Ow,Dp17Ow,'-*','color', 'b','markersize',markerSizer/k+2,'linewidth',lineSizer/k+0.5)
end

subplot(2,2,3)
% Add to the legend cell Legend - by color of the interval average line
LH2(1) = plot(nan,nan,'rs-','MarkerFaceColor', 'r','markersize',markerSizerLegend,'linewidth',lineSizerLegend);
L2{1} = 'Okinawa, Japan';
LH2(2) = plot(nan,nan,'g-','MarkerFaceColor', 'g','markersize',markerSizerLegend,'linewidth',lineSizerLegend);
L2{2} = 'Singapore';
LH2(3) = plot(nan,nan,'ko-','MarkerSize',markerSizerLegend,'LineWidth',lineSizerLegend);
L2{3} = 'formation water, Shima Cave';
LH2(4) = plot(nan,nan,'b-*','MarkerFaceColor', 'b','markersize',markerSizerLegend,'linewidth',lineSizerLegend);
L2{4} = 'formation water, Jiangjun Cave';
legend(LH2, L2,'location','NW','fontsize',fontSizer)

%% Sensitivity test for reconstructed formation water values - Huth data
dp18Occ = cell2mat(dataCell.dp18O); % d'18O(CO2/CaCO3)
Dp17Occ = dataCell.Dp17O; % D'17O(O2/CaCO3), per meg (VSMOW-VSLAP)
% Use modern cave temperature specified above
Tbase = Tform; % approximate modern cave temperature
% Set age of sample, yr BP
age = [13414 14560 15754 16095 16253]';

numIter = 10^3; % number of simulations to run for each sample

% Holocene temperature tolerance
hi_Hol = 2; % upper bound above modern cave T
lo_Hol = -2; % lower bound below modern cave Tf

% pre-Holocene temperature tolerance
hi_preHol = -5; % upper bound above modern cave T
lo_preHol = -15; % lower bound below modern cave T

[output]=formT_MC_func(dp18Occ,Dp17Occ,Tbase,age,theta,...
    thetaChoice,frac18Choice,numIter,hi_Hol,lo_Hol,hi_preHol,lo_preHol);

% Plot up the results
for k = 1:length(output)
    curData = cell2mat(output(k,:));
    subplot(2,2,3)
    hold all
    plot(curData(:,2),curData(:,3),'x','markersize',2,'linewidth',1);

    % calculate slope statistics for this iteration
    [int, std_err_int, slope, std_err_slope, rsq, x95CI, y95CI]=ols(curData(:,2),curData(:,3));
    output2(k,1:7) = [int, std_err_int, slope, std_err_slope, rsq, {x95CI}, {y95CI}];
end

subplot(2,2,3)

legend(LH2, L2,'location','NE','fontsize',fontSizer-5)
% Panel label
text(-13.6,74,'c','fontsize',20)


% Plot up the range of slopes and associated r-squared values
slope = cell2mat(output2(:,3));
rsq = cell2mat(output2(:,5));
subplot(2,4,7)
plot(rsq,slope,'kx','markersize',5,'linewidth',1);
% plot the 1st iteration (base T assumed to be modern T) for reference
hold on
plot(rsq(1),slope(1),'rx','markersize',20,'linewidth',3);

% Cosmetics
xlabel(['r^2'],'fontsize',fontSizer)
ylabel(['slope'],'fontsize',fontSizer)
set(gca,'fontsize',fontSizer)
set(gcf,'color','white')
set(gcf,'renderer','Painters')
ylim([floor(min(slope)), ceil(max(slope))])
% Panel label
ymax = ceil(max(slope))*0.93;
text(0.05,ymax,'d','fontsize',20)

% Plot a histogram of the slopes
subplot(2,4,8)
histogram(slope, 'FaceColor','black')
xlabel(['slope'],'fontsize',fontSizer)
ylabel(['count'],'fontsize',fontSizer)
set(gca,'fontsize',fontSizer)
set(gcf,'color','white')
set(gcf,'renderer','Painters')
% Panel label
ymax = max(slope)*0.97;
text(-1.0,190,'e','fontsize',20)

% Output plot
fig_out = gcf;
set(fig_out,'Units','Inches');
pos = get(fig_out,'Position');
set(fig_out,'PaperPositionMode','Auto','PaperUnits','Inches','PaperSize',[pos(3), pos(4)])
print(fig_out,'chineseCavesPlot','-dpdf','-r0')

%% Output the data
% Carbonate data
% sampleID
% d'18O(CO2/CaCO3) - reported as mineral, per mil
% D'17O(O2/CaCO3) - reported as mineral, per meg
% D'17O std dev, per meg
dataOut_c = dataCell(:,{'sampleID', 'dp18O', 'Dp17O', 'Dp17O_std'});
writetable(dataOut_c, 'YX_Shima_c_out.csv');

% Reconstructed water data
% sampleID
% d'18O(H2O/CaCO3) - reported as water, per mil
% D'17O(H2O/CaCO3) - reported as water, per meg
% D'17O std dev, per meg
writetable(dataWat_form,'YX_Shima_w_recon_out.csv');
