# Supplementary material for: Asian summer monsoon variability across Termination II and implications for ice age terminations
Source: Nat Commun. 2025 May 30;16:5025. doi: 10.1038/s41467-025-60398-w (PMC12125170; doi:10.1038/s41467-025-60398-w)
Supplement: Supplementary file 3 — Source Data [file 41467_2025_60398_MOESM3_ESM.zip › Source Data/Source data and code for Supplementary Figure 5/functions/ols.m]

function [int, std_err_int, slope, std_err_slope, rsq, x95CI, y95CI]=ols(x,y)

% Returns parameters for an ordinary least squares regression
% including intercept, slope, and their standard errors,
% equations from J. R. Taylor "An Introduction to Error Analysis", 2nd edition, 1997, pg 187-188

xbar=mean(x);
ybar=mean(y);

% regression parameters
slope=sum((x-xbar).*(y-ybar))./sum((x-xbar).^2);
int=ybar-slope.*xbar;
n=length(x);

% standard errors of slope and intercept
err_y=sqrt(1./(n-2)*sum((y-int-slope.*x).^2));
std_err_int =err_y*sqrt(sum(x.^2)/(n*sum(x.^2)-sum(x).^2));
std_err_slope =err_y*sqrt(n/(n*sum(x.^2)-sum(x).^2));

% coefficient of determination (r-squared)
rsq = (sum((x-xbar).*(y-ybar))./(sum((x-xbar).*(x-xbar)).*sum((y-ybar).*(y-ybar)))^0.5)^2;

% Return the 95% CI envelope for the regression
xEnv = [linspace(min(x),max(x),100)]'; % pick 100 points to plot
xEnvBack = [linspace(max(x),min(x),100)]'; % same as xEnv, but flipped order for plotting correctly
errReg = err_y*sqrt(1/n + (xEnv-xbar).^2/sum((x-xbar).^2));
x95CI = [xEnv; xEnvBack]; % x values for the envelope
y95CI = [xEnv*slope+int+errReg*1.96*-1; xEnvBack*slope+int+errReg*1.96*1]; % y values for the envelope

end
