# Supplementary material for: Asian summer monsoon variability across Termination II and implications for ice age terminations
Source: Nat Commun. 2025 May 30;16:5025. doi: 10.1038/s41467-025-60398-w (PMC12125170; doi:10.1038/s41467-025-60398-w)
Supplement: Supplementary file 3 — Source Data [file 41467_2025_60398_MOESM3_ESM.zip › Source Data/Source data and code for Supplementary Figure 5/functions/panEvapFunc.m]

function [d17O_mil_w, d18O_mil_w, D17O_meg_w]=panEvapFunc(d18O_mil_i,D17O_meg_i,RH,T)

% Calculates isotopic composition progression during pan evaporation
% following the lake evaporation model of Passey and Ji (2014). Assumes
% that atmospheric isotope composition is in equilibrium with the starting
% water isotope composition.

%% Starting conditions and constants
% Keep the following 4 lines commented except for troubleshooting
% RH = 0.9; % relative humidity
% T = 25; % Temperature (degrees Celcius)
% d18O_mil_i = 0; % per mil
% D17O_meg_i = 0; % per meg

% VSMOW definition
R18_vsmow = 0.0020052; % ratio
R17_vsmow = 0.0003799; % ratio

% Values calculated from starting conditions
d17O_mil_i = (exp(D17O_meg_i/10^6 + 0.528*(log(d18O_mil_i/1000+1)))-1)*1000; % per mil
R18_wi = (d18O_mil_i/1000+1)*R18_vsmow; % Initial water ratio
R17_wi = (d17O_mil_i/1000+1)*R17_vsmow; % Initial water ratio

%% Pan evaporation model
%% Calculate fractionation factors
% constants
thlv = 0.529; %triple isotope exponent for equilibrium liquid-vapor fractionation.  0.529. Barkan and Luz, 2005
thdiff = 0.5185; %triple isotope exponent for diffusion of water vapor through air. 0.5185. Barkan and Luz, 2007
diffratio = 1/0.9723;       % D/D* for diffusion of water vapor through air.  1/0.9723. Merlivat 1978

% Equilibrium l-v fractionation
a18_lv_eq = exp((1137000/((T+273.15)^2)-416/(T+273.15)-2.067)/1000);     %Equilibirum 18O/16O liquid-vapor fractionatoin factor; Majoube 1971
a17_lv_eq = a18_lv_eq^thlv;

% Diffusion l-v fractionation
TH = 0.25; %ratio of diffusive to total (diffusive + turbulent) resistance to water vapor transport away from water surface.

% endmember
a18_lv_diff = TH*(diffratio)+(1-TH); % Note that this equation is not explicitly given in Passey & Ji (2019)
a17_lv_diff = a18_lv_diff^thdiff; % This calculates alpha diff based on 'big theta', the ratio of non-fractionating
% turbulent water vapor transport to fractionating %molecular diffusion transport.

% Overall evaporation l-v fractionation
a18_lv_evap = a18_lv_eq*(a18_lv_diff*(1-RH)+RH);
a17_lv_evap = a17_lv_eq*(a17_lv_diff*(1-RH)+RH);
% Evaporation l-v fractionation at relative humidity=0
a18_lv_evap0 = a18_lv_eq*a18_lv_diff;
a17_lv_evap0 = a17_lv_eq*a17_lv_diff;

%% Now calculate evaporated water isotopic composition
% Atmospheric vapor value, assumed to be in equilibrium with starting water
R18_v = R18_wi/a18_lv_eq;
R17_v = R17_wi/a17_lv_eq;

% u, exponent
u18 = (1-a18_lv_evap0*(1-RH))/(a18_lv_evap0*(1-RH));
u17 = (1-a17_lv_evap0*(1-RH))/(a17_lv_evap0*(1-RH));

% Predicted isotopic end value for each h
R18_ss = (a18_lv_eq*RH*R18_v)/(1-a18_lv_evap0*(1-RH));
R17_ss = (a17_lv_eq*RH*R17_v)/(1-a17_lv_evap0*(1-RH));

% Fraction of water remaining in pan
increment = 0.001;
f = 1:-increment:0; % fraction of water remaining in pan

% Final values of water
R18_w = (f.^u18)*(R18_wi-R18_ss)+R18_ss; % Final water ratio 18O/16O
R17_w = (f.^u17)*(R17_wi-R17_ss)+R17_ss; % Final water ration 17O/16O
d18O_mil_w = (R18_w/R18_vsmow-1)*1000; % Final water d18O, per mil
d17O_mil_w = (R17_w/R17_vsmow-1)*1000; % Final water d17O, per mil
D17O_meg_w = (log(d17O_mil_w/1000+1) - 0.528*log(d18O_mil_w/1000+1))*10^6; % Final water D17O, per meg

end
