# Supplementary material for: Asian summer monsoon variability across Termination II and implications for ice age terminations
Source: Nat Commun. 2025 May 30;16:5025. doi: 10.1038/s41467-025-60398-w (PMC12125170; doi:10.1038/s41467-025-60398-w)
Supplement: Supplementary file 3 — Source Data [file 41467_2025_60398_MOESM3_ESM.zip › Source Data/Source data and code for Supplementary Figure 5/functions/calciteToWater.m]

% calcite to water function for D'17O data
% This program calculates the formation water of a carbonate based on an
% overall lambda(acid-cc-water) and assumed formation temperature.
% Inputs must be given as delta-prime notation (and in per mil or per meg)

function [dp17Ow,dp18Ow,Dp17Ow]=calciteToWater(dp18Occ,Dp17Occ,Tform,theta,frac18Choice)

%% Test input values. Keep commented unless troubleshooting
% Tform = 21; % temperature of calcite formation, degrees Celcius
% theta = 0.5245; % theta value for cc-water fractionation (e.g., Wostbrock et al., 2020)
% dp18Occ = 30.456; % d'18Occ, per mil (VSMOW-VSLAP, with secondary correction if applicable)
% Dp17Occ = -121.990; % D'17Occ, per meg. (VSMOW-VSLAP, with tertiary correction if applicable)

%% calculate d'17Occ
dp17Occ = (Dp17Occ/1000)+0.528*dp18Occ; % d'17Occ, per mil

%% Perform fractionation
% Get traditional delta notation
d17Occ =(exp(dp17Occ/1000)-1)*1000; % d17Occ, per mil
d18Occ =(exp(dp18Occ/1000)-1)*1000; % d18Occ, per mil

% Choose fractionation factor for 18alpha-cc-w
if frac18Choice == 1
    % This study
    alpha18 = exp((2.83*10^6./(Tform+273.15).^2-3.49)/1000);
elseif frac18Choice == 2
    % Wostbrock et al. (2020)
    alpha18 = exp((2.84*10^6./(Tform+273.15).^2-2.96)/1000);
elseif frac18Choice == 3
    % Friedman and O'Neil (1997)
    alpha18 = exp((2.78*10^6./(Tform+273.15).^2-2.89)/1000);
elseif frac18Choice == 4
    % Kim and O'Neil (1997)
    alpha18 = exp((18030./(Tform+273.15)-32.42)/1000);
elseif frac18Choice == 5
    % Coplen (2007)
    alpha18 = exp((17.4*1000./(Tform+273.15)-28.6)/1000);
elseif frac18Choice == 6
    % Affek and Zarrur (2014)
    alpha18 = exp((15.63*10^3./(Tform+273.15)-23.29)/1000);
end

alpha17 = exp(theta.*log(alpha18)); % acid-cc-water fractionation factor for 17/16
% Convert to water
d17Ow = ((1000+d17Occ)./alpha17)-1000; %d17O of water, per mil
d18Ow = ((1000+d18Occ)./alpha18)-1000; %d18O of water, per mil
% Convert to delta-prime notation and calculate D'17O
dp17Ow = log(d17Ow/1000+1)*1000; %dp17O of parent water, per mil
dp18Ow = log(d18Ow/1000+1)*1000; %dp18O of parent water, per mil
Dp17Ow = (dp17Ow-0.528*dp18Ow)*10^3; %Dp17O of parent water, per meg

end
