# Supplementary material for: Asian summer monsoon variability across Termination II and implications for ice age terminations
Source: Nat Commun. 2025 May 30;16:5025. doi: 10.1038/s41467-025-60398-w (PMC12125170; doi:10.1038/s41467-025-60398-w)
Supplement: Supplementary file 3 — Source Data [file 41467_2025_60398_MOESM3_ESM.zip › Source Data/Source data and code for Supplementary Figure 5/functions/formT_MC_func.m]

%% Temperature sensitivity of reconstructed water triple oxygen isotope values
function [output]=formT_MC_func(dp18Occ,Dp17Occ,Tbase,age,theta,...
    thetaChoice,frac18Choice,numIter,hi_Hol,lo_Hol,hi_preHol,lo_preHol)

% This program shows the temperature sensitivity of the trend of
% reconstructed formation waters.

% Instructions and information: Place this code and the supplementary
% tables into the same folder. The directory should auto-update, but if it
% does not add it for variable 'folder'.

% We reconstruct formation water isotope composition using fractionation
% factors (18alpha-CaCO3-H2O and theta-CaCO3-H2O). Choose from one of the
% several published calibrations outlined below. Note that for theta, only
% the Wostbrock et al. (2020) calibration is temperature sensitive. All
% other calibrations use a single value for near-surface temperatures
% (~0-30 degrees C). Choose the calibration using "frac18Choice" (for
% 18alpha-CaCO3-H2O) and "theta" and "thetaChoice" (for theta-CaCO3-H2O).

% We test for temperature sensitivity using a Monte Carlo simulation with
% assumed formation temperatures based on sample age (set number of
% iterations using "numIter"). By default, potential formation temperatures
% are split into two groups by age: Holocene-aged and Pre-Holocene samples.
% You can change the potential temperature ranges using "hi_Hol" and
% "lo_Hol" (Holocene-aged samples) and "hi_preHol" and "lo_preHol" (samples
% older than Holocene).

% After running the specified number of iterations, the program outputs the
% range of simulated values for plotting.

%% Values for Monte Carlo simulation
% % Number of iterations to run
% numIter = 10^3;
%
% % Holocene temperature tolerance
% hi_Hol = 2; % upper bound above modern cave T
% lo_Hol = -2; % upper bound below modern cave T
%
% % pre-Holocene temperature tolerance
% hi_preHol = -5; % upper bound above modern cave T
% lo_preHol = -15; % upper bound below modern cave T

% %% Constants for calculating formation water isotope composition
% % and selecting which reconstructed formation waters to define a trendline
%
% % Theta value for the combined acid-cc-water fractionation. Code defaults
% % to using this value
% % theta = 0.5250; % Average theta-CaCO3-H2O value from this study
% theta = 0.5250; % Average theta-CaCO3-H2O value from this study, Passey et al. (2014), and Sha et al. (2020). All carbonate data were normalized to values in Wostbrock et al. (2020)
% % theta = 0.5231; % Bergel et al. (2020); aragonite-water, using theta-ACID of Wostbrock et al. (2020)
% % theta = 0.5206; % Voarintsoa et al. (2020); all calcite-water and
% % aragonite-water data, using theta-ACID of Wostbrock et al. (2020)
%
% % Vary theta value with temperature?
% % 0 - No. Just use the set value for theta above
% % 1 - Vary according to Wostbrock et al. (2020)
% thetaChoice = 0;
%
% % Select the equation to use for 18alpha-CaCO3-H2O
% % 1 - This study, SI Appendix, Table S6
% % 2 - Wostbrock et al. (2020)
% % 3 - Friedman and O'Neil (1997)
% % 4 - Kim and O'Neil (1997)
% % 5 - Coplen (2007)
% % 6 - Affek and Zarrur (2014)
% frac18Choice = 4;

%% Run iterations to reconstruct formation waters
% Pre-allocate cells, other starting info
sizer_data = size(dp18Occ);
output = cell(numIter,4);

% Run iterations
for k = 1:numIter
    % Pre-allocate space and reset values
    Tform = zeros(sizer_data(1),1); % temperature for this run
    
    % Pick new formation temperatures for each sample If this is the first
    % iteration, force the temperature to be the modern cave temperature
    % (for comparison with the main paper)
    if k == 1 % this is the first iteration
        Tform = Tbase;
    else % every other iteration
        for kk = 1:sizer_data(1)
            curAge = age(kk,1); % current sample age, year BP
            if curAge < 11800 % sample is Holocene in age
                Tlo = Tbase(kk)+lo_Hol;
                Thi = Tbase(kk)+hi_Hol;
                Tform(kk,1) = Tlo + (Thi-Tlo)*rand(1,1);
            else % sample is older than Holocene
                Tlo = Tbase(kk)+lo_preHol;
                Thi = Tbase(kk)+hi_preHol;
                Tform(kk,1) = Tlo + (Thi-Tlo)*rand(1,1);
            end
        end
    end
    
    % Calculate formation water values for these samples
    % If option was selected, calculate theta using Wostbrock et al. (2020) calibration
    if thetaChoice == 1 % use Wostbrock et al. (2020) equation for theta-CaCO3-H2O
        theta = -1.39./(Tform+273.15)+0.5305;
    end
    % Model formation water
    [dp17Ow,dp18Ow,Dp17Ow] = calciteToWater(dp18Occ,Dp17Occ,Tform,theta,frac18Choice);
    
    % Store the output
    output{k,1} = dp17Ow;
    output{k,2} = dp18Ow;
    output{k,3} = Dp17Ow;
    output{k,4} = Tform;
end

end
