# Supplementary material for: Asian summer monsoon variability across Termination II and implications for ice age terminations
Source: Nat Commun. 2025 May 30;16:5025. doi: 10.1038/s41467-025-60398-w (PMC12125170; doi:10.1038/s41467-025-60398-w)
Supplement: Supplementary file 3 — Source Data [file 41467_2025_60398_MOESM3_ESM.zip › Source Data/Source data and code for Supplementary Figure 5/data/He et al. 2021_Table S2_Triple oxygen isotope data_fromAronEtAl2021Database.csv]

sample.ID	site	region	latitude	longitude	elevation	continent	country	state	water.type	species	MAP	MAP.lat	MAP.long	MAT	MAT.lat	MAT.long	wtrshd.cnt.lat	wtrshd.cnt.long	wtrshd.area	wtrshd.mean.elevation	date	time	sampling.interval	depth	temperature	relative.humidity	precipitation.amt	d18O.crds	d18O.crds.sd	d18O.crds.precision	d17O.crds	d17O.crds.sd	d17O.crds.precision	D17O.excess.crds	D17O.excess.crds.sd	D17O.excess.crds.precision	dD.crds	dD.crds.sd	dD.crds.precision	d.excess	d.excess.sd	d.excess.precision	n.crds	crds.standardization	d18O.irms	d18O.irms.sd	d18O.irms.precision	d17O.irms	d17O.irms.sd
			1.35	103.68	40	AS	SG		precipitation												12/1/2013		monthly		25.9	84	288	-7.63	0.03		-4	0.02		0.03735	0.00332		-57.68	0.05		3.32	0.24		3	smow.slap
			1.35	103.68	40	AS	SG		precipitation												1/1/2014		monthly		25.7	76.3	124	-4.84	0.01		-2.51	0.01		0.04682	0.00551		-40.29	0.12		-1.58	0.2		3	smow.slap
			1.35	103.68	40	AS	SG		precipitation												2/1/2014		monthly		26.8	71.5	79	-2.34	0.01		-1.21	0.01		0.02433	0.00071		-19.42	0.03		-0.73	0.09		3	smow.slap
			1.35	103.68	40	AS	SG		precipitation												3/1/2014		monthly		27.2	75	65	-3.34	0.02		-1.76	0.01		0.00195	0.00334		-22.37	0.04		4.32	0.18		3	smow.slap
			1.35	103.68	40	AS	SG		precipitation												4/1/2014		monthly		27.7	79	253	-5.85	0.01		-3.07	0.01		0.01921	0.00316		-38.59	0.08		8.22	0.1		3	smow.slap
			1.35	103.68	40	AS	SG		precipitation												5/1/2014		monthly		28	80.6	433	-7.7	0.02		-4.05	0.01		0.0286	0.00155		-52.99	0.11		8.64	0.24		3	smow.slap
			1.35	103.68	40	AS	SG		precipitation												6/1/2014		monthly		28.6	78	294	-5.7	0.02		-2.99	0.01		0.02242	0.00094		-35.42	0.05		10.17	0.17		3	smow.slap
			1.35	103.68	40	AS	SG		precipitation												7/1/2014		monthly		29.2	77	382	-5.16	0		-2.7	0		0.02402	0.00354		-32.63	0.12		8.61	0.15		3	smow.slap
			1.35	103.68	40	AS	SG		precipitation												8/1/2014		monthly		28.6	79.3	303	-4.53	0.01		-2.37	0		0.02899	0.0007		-33.54	0.08		2.74	0.14		3	smow.slap
			1.35	103.68	40	AS	SG		precipitation												9/1/2014		monthly		29.3	75	169	-4.04	0.02		-2.13	0.01		0.00846	0.00039		-17.99	0.15		14.35	0.22		3	smow.slap
			1.35	103.68	40	AS	SG		precipitation												11/1/2014		monthly		28.4	81.8	114	-8.92	0.03		-4.7	0.02		0.01954	0.00463		-56.63	0.1		14.75	0.18		3	smow.slap
			1.35	103.68	40	AS	SG		precipitation												12/1/2014		monthly		27.5	84.9	450	-10.57	0.01		-5.57	0.01		0.02057	0.00328		-73.06	0.1		11.49	0.13		3	smow.slap
			1.35	103.68	40	AS	SG		precipitation												2/1/2015		monthly		28.1	74.8	196	-4.55	0.01		-2.39	0		0.01077	0.0046		-25.67	0.11		10.74	0.12		3	smow.slap
			1.35	103.68	40	AS	SG		precipitation												3/1/2015		monthly		28.9	77.2	217	-3.21	0		-1.68	0.01		0.01626	0.00407		-13.23	0.1		12.48	0.11		3	smow.slap
			1.35	103.68	40	AS	SG		precipitation												4/1/2015		monthly		29.3	79.3	171	-4.71	0.01		-2.47	0.01		0.01947	0.00481		-25.67	0.11		11.98	0.21		3	smow.slap
			1.35	103.68	40	AS	SG		precipitation												5/1/2015		monthly		29.1	82.7	444	-6.26	0.07		-3.3	0.04		0.0155	0.00351		-36.28	0.13		13.83	0.49		3	smow.slap
			1.35	103.68	40	AS	SG		precipitation												6/1/2015		monthly		29.3	80.7	196	-7.64	0.01		-4.01	0.01		0.0249	0.00321		-47.5	0.03		13.6	0.07		3	smow.slap
			1.35	103.68	40	AS	SG		precipitation												7/1/2015		monthly		29.7	78.1	171	-5.06	0.01		-2.66	0.01		0.01664	0.00461		-28.08	0.01		12.43	0.11		3	smow.slap
			1.35	103.68	40	AS	SG		precipitation												8/1/2015		monthly		28	83.1	147	-5.96	0.01		-3.13	0.01		0.02607	0.00287		-33.83	0.11		13.87	0.18		3	smow.slap
			1.35	103.68	40	AS	SG		precipitation												9/1/2015		monthly		28.1	75.7	178	-3.97	0.01		-2.07	0.01		0.02423	0.00352		-18.53	0.15		13.25	0.24		3	smow.slap
			1.35	103.68	40	AS	SG		precipitation												10/1/2015		monthly		29.4	79.2	141	-3.89	0.01		-2.03	0.01		0.0267	0.00237		-19.43	0.02		11.72	0.07		3	smow.slap
			1.35	103.68	40	AS	SG		precipitation												11/1/2015		monthly		28.3	86	391	-7.84	0		-4.12	0		0.03272	0.00196		-50.26	0.07		12.49	0.06		3	smow.slap
			1.35	103.68	40	AS	SG		precipitation												1/1/2016		monthly		28.6	86	206	-3.79	0.01		-1.98	0.01		0.02461	0.00507		-19.8	0.04		10.52	0.11		3	smow.slap
			1.35	103.68	40	AS	SG		precipitation												2/1/2016		monthly		28.5	83.1	189	-3.63	0.01		-1.89	0		0.02487	0.0028		-19.38	0.07		9.63	0.16		3	smow.slap
			1.35	103.68	40	AS	SG		precipitation												3/1/2016		monthly		29.9	79.8	117	-3.57	0.02		-1.88	0.02		0.00816	0.00377		-19.21	0.1		9.33	0.24		3	smow.slap
			1.35	103.68	40	AS	SG		precipitation												4/1/2016		monthly		30	82.5	241	-3.3	0.01		-1.72	0		0.02253	0.00362		-20.87	0.04		5.52	0.11		3	smow.slap
			1.35	103.68	40	AS	SG		precipitation												5/1/2016		monthly		29.7	84.7	420	-7.39	0.02		-3.88	0.02		0.0254	0.0092		-47.95	0.05		11.16	0.09		3	smow.slap
			1.35	103.68	40	AS	SG		precipitation												6/1/2016		monthly		28.7	86.3	396	-8.14	0.01		-4.28	0.01		0.02846	0.00386		-54.87	0.07		10.28	0.19		3	smow.slap
			1.35	103.68	40	AS	SG		precipitation												7/1/2016		monthly		29.3	84	380	-6.89	0.01		-3.62	0.01		0.02255	0.00364		-43.66	0.07		11.48	0.16		3	smow.slap
			1.35	103.68	40	AS	SG		precipitation												8/1/2016		monthly		29.6	81.1	84	-5.89	0.01		-3.09	0.01		0.02733	0.00428		-39.62	0.1		7.51	0.09		3	smow.slap
			1.35	103.68	40	AS	SG		precipitation												9/1/2016		monthly		29.2	81.9	177	-6.57	0.03		-3.45	0.02		0.01992	0.00108		-38.61	0.12		13.94	0.33		3	smow.slap
			1.35	103.68	40	AS	SG		precipitation												10/1/2016		monthly		29	84	228	-6.57	0.01		-3.45	0.01		0.02378	0.00368		-40.64	0.02		11.92	0.08		3	smow.slap
			1.35	103.68	40	AS	SG		precipitation												11/1/2016		monthly		27.8	89.4	178	-9.3	0.01		-4.9	0		0.02102	0.00208		-61.84	0.2		12.58	0.15		3	smow.slap
			1.35	103.68	40	AS	SG		precipitation												12/1/2016		monthly		28.1	86.5	132	-8.43	0.02		-4.45	0.02		0.00707	0.00767		-58.42	0.07		9	0.26		3	smow.slap
			1.35	103.68	40	AS	SG		precipitation												1/1/2017		monthly		27.7	87.5	270	-8.09	0.02		-4.26	0.01		0.02263	0.0014		-54.29	0.11		10.44	0.23		3	smow.slap
			1.35	103.68	40	AS	SG		precipitation												2/1/2017		monthly		27.5	87.5	176	-5.41	0.01		-2.85	0.01		0.01419	0.00424		-32.77	0.14		10.5	0.15		3	smow.slap
			1.35	103.68	40	AS	SG		precipitation												3/1/2017		monthly		27.7	88.3	184	-5.95	0		-3.14	0		0.00967	0.0049		-37.24	0.09		10.35	0.06		3	smow.slap
			1.35	103.68	40	AS	SG		precipitation												4/1/2017		monthly		28	90.1	237	-7.37	0.02		-3.89	0.01		0.00869	0.00075		-44.75	0.09		14.17	0.22		3	smow.slap
			1.35	103.68	40	AS	SG		precipitation												5/1/2017		monthly		28.7	89.3	218	-9.46	0.02		-5	0.01		0.01043	0.0048		-62.49	0.18		13.22	0.12		3	smow.slap
			1.35	103.68	40	AS	SG		precipitation												6/1/2017		monthly		29.1	85.5	126	-6.89	0.01		-3.64	0.01		0.00524	0.00344		-41.83	0.11		13.28	0.02		3	smow.slap
			1.35	103.68	40	AS	SG		precipitation												7/1/2017		monthly		29.1	84.3	122	-8.19	0.01		-4.32	0.01		0.01063	0.00834		-52.29	0.1		13.22	0.02		3	smow.slap
			1.35	103.68	40	AS	SG		precipitation												8/1/2017		monthly		28.5	86.6	227	-7.02	0.01		-3.7	0		0.01248	0.00275		-43.72	0.04		12.39	0.15		3	smow.slap
			1.35	103.68	40	AS	SG		precipitation												9/1/2017		monthly		28.3	88.2	257	-6.79	0.02		-3.58	0.02		0.01569	0.00693		-41.25	0.12		13.07	0.26		3	smow.slap
			1.35	103.68	40	AS	SG		precipitation												10/1/2017		monthly		28.6	87.6	118	-10.23	0.01		-5.39	0.01		0.0205	0.00434		-69.85	0.12		11.98	0.05		3	smow.slap
			1.35	103.68	40	AS	SG		precipitation												11/1/2017		monthly		27.4	92.9	181	-11.34	0.03		-5.99	0.01		0.01705	0.00161		-78.57	0.21		12.13	0.16		3	smow.slap
			1.35	103.68	40	AS	SG		precipitation												12/1/2017		monthly		27.7	89.2	270	-6.75	0.01		-3.55	0.01		0.02215	0.00415		-41.04	0.18		12.99	0.1		3	smow.slap
			1.35	103.68	40	AS	SG		precipitation												1/1/2018		monthly		26.4	92.8	263	-7.93	0.01		-4.18	0.01		0.01666	0.00286		-52.66	0.17		10.8	0.19		3	smow.slap
			1.35	103.68	40	AS	SG		precipitation												2/1/2018		monthly		27.8	84.2	57	-4.88	0.02		-2.57	0.01		0.01342	0.00662		-29.26	0.05		9.8	0.08		3	smow.slap
			1.35	103.68	40	AS	SG		precipitation												3/1/2018		monthly		28.1	88.7	214	-3.77	0.03		-1.98	0.02		0.01228	0.00303		-19.4	0.14		10.74	0.36		3	smow.slap
			1.35	103.68	40	AS	SG		precipitation												4/1/2018		monthly		28.3	89.8	325	-3.81	0.01		-2	0.01		0.01539	0.00334		-17.12	0.01		13.4	0.07		3	smow.slap
			1.35	103.68	40	AS	SG		precipitation												5/1/2018		monthly		28.3	91.3	346	-6.88	0.01		-3.62	0.01		0.01916	0.0023		-41.25	0.07		13.76	0.15		3	smow.slap
			1.35	103.68	40	AS	SG		precipitation												6/1/2018		monthly		28.4	90.1	290	-10.11	0.01		-5.34	0.01		0.01735	0.00458		-67.78	0.17		13.12	0.29		3	smow.slap
			1.35	103.68	40	AS	SG		precipitation												7/1/2018		monthly		28.9	87.1	55	-4.97	0.01		-2.61	0.01		0.0115	0.00211		-25.72	0.06		14.01	0.01		3	smow.slap
			1.35	103.68	40	AS	SG		precipitation												8/1/2018		monthly		29.9	82.9	59	-3.75	0.01		-1.97	0.01		0.0114	0.00543		-16.36	0.04		13.66	0.05		3	smow.slap
			1.35	103.68	40	AS	SG		precipitation												9/1/2018		monthly		29	84.5	125	-6.58	0.01		-3.46	0		0.01649	0.00395		-39.67	0.09		12.99	0.11		3	smow.slap
			1.35	103.68	40	AS	SG		precipitation												10/1/2018		monthly		28.4	90	363	-6.64	0.01		-3.49	0.01		0.02349	0.0031		-38.3	0.03		14.83	0.13		3	smow.slap
			1.35	103.68	40	AS	SG		precipitation												11/1/2018		monthly		27.9	91.7	304	-9.49	0.04		-4.94	0.02		0.0798	0.00363		-65.16	0.26		10.75	0.15		3	smow.slap
			1.35	103.68	40	AS	SG		precipitation												12/1/2018		monthly		27.7	92.3	312	-7.95	0.02		-4.17	0.01		0.02884	0.00172		-51.46	0.13		12.1	0.29		3	smow.slap
			1.35	103.68	40	AS	SG		precipitation												1/1/2019		monthly		28.3	87.4	89	-6.2	0.02		-3.25	0.01		0.02452	0.00274		-40.53	0.12		9.04	0.19		3	smow.slap
			1.35	103.68	40	AS	SG		precipitation												2/1/2019		monthly		28.8	85.1	121	-4.44	0.01		-2.32	0.01		0.0215	0.00221		-24.61	0.14		10.9	0.22		3	smow.slap
			1.35	103.68	40	AS	SG		precipitation												3/1/2019		monthly		29	84.8	145	-4.52	0		-2.36	0.01		0.02644	0.00413		-22.94	0.09		13.21	0.09		3	smow.slap
[truncated: 14 more columns]
