# Supplementary material for: Asian summer monsoon variability across Termination II and implications for ice age terminations
Source: Nat Commun. 2025 May 30;16:5025. doi: 10.1038/s41467-025-60398-w (PMC12125170; doi:10.1038/s41467-025-60398-w)
Supplement: Supplementary file 3 — Source Data [file 41467_2025_60398_MOESM3_ESM.zip › Source Data/Source data and code for Supplementary Figure 5/data/TableS9_renorm Sha et al 2020.csv]

Supplementary Material, Table S9: Renormalized data from Sha et al. (2020) and recalculated triple oxygen isotope fractionation factors
Carbonate data: see Supplementary Material text for details of renormalization procedure								average calcite
			preferred formation			average calcite	average calcite	D'17O(O2/CaCO3) (per meg, VSMOW-VSLAP, lambda=0.528)	1 SD	1 SD	1 SD	reconstructed formation water	reconstructed formation water	reconstructed formation water
sample ID	sample type	age (kyr BP)	temperature (°C)	region	# replicates	d'17O(O2/CaCO3) (‰, VSMOW-VSLAP)	d'18O(O2/CaCO3) (‰, VSMOW-VSLAP)	using IAEA-603 = -100 per meg and NBS-18 = -48 per meg (Wostbrock et al., 2020b)	d'17O(O2/CaCO3) (‰, VSMOW-VSLAP)	d'18O(O2/CaCO3) (‰, VSMOW-VSLAP)	D'17O(O2/CaCO3) (per meg, VSMOW-VSLAP, lambda=0.528)	d'17O (‰, VSMOW-VSLAP)	d'18O (‰, VSMOW-VSLAP)	D'17O (per meg, VSMOW-VSLAP, lambda=0.528)
sampleID	type1	age	T	region	n	dp17O_O2_CaCO3	dp18O_O2_CaCO3	Dp17O_O2_CaCO3	dp17O_err	dp18O_err	Dp17O_err	dp17O	dp18O	Dp17O
IAEA-603	Standard				6	14.722	28.072	-100	0.015	0.032	6
NBS-18	Standard				7	3.74	7.174	-48	0.012	0.019	4
JJ-5e	Carbonate	126	17	Asian Monsoon	6	8.587	16.441	-94	0.024	0.041	12	-7.016	-13.279	-5
JJ-6	Carbonate	133	14	Asian Monsoon	6	12.354	23.579	-95	0.019	0.04	5	-3.589	-6.791	-4
I -MP5	Carbonate	0	17	Asian Monsoon - modern	1	12.07	22.977	-62
III -MP5	Carbonate	0	17	Asian Monsoon - modern	1	11.98	22.83	-74
III -MP9	Carbonate	0	17	Asian Monsoon - modern	1	12.259	23.365	-77
IV -MP5	Carbonate	0	17	Asian Monsoon - modern	1	12.143	23.127	-68
IV -MP9	Carbonate	0	17	Asian Monsoon - modern	1	12.411	23.632	-67
LH4-1	Carbonate	0	17	Asian Monsoon - modern	1	12.958	24.691	-79
LH4-2	Carbonate	0	17	Asian Monsoon - modern	1	12.847	24.476	-76
LH6-1	Carbonate	0	17	Asian Monsoon - modern	1	12.758	24.301	-73
LH6-2	Carbonate	0	17	Asian Monsoon - modern	1	13.146	25.057	-84
V -MP5	Carbonate	0	17	Asian Monsoon - modern	1	12.255	23.374	-87
V -MP9	Carbonate	0	17	Asian Monsoon - modern	1	12.822	24.434	-79
TON-5d	Carbonate	115	0	Central Asia	8	14.008	26.733	-107	0.016	0.031	4	-3.626	-6.855	-6
TON-5e	Carbonate	126	3	Central Asia	7	11.147	21.272	-85	0.013	0.021	4	-6.11	-11.599	14
J-1-1	Carbonate	8	18	Eastern Mediterranean	3	12.927	24.608	-66	0.004	0	4	-2.564	-4.899	22
J-1-2	Carbonate	16	12	Eastern Mediterranean	3	14.132	26.862	-51	0.003	0	3	-2.044	-3.948	41
ELCA-2	Carbonate	6	26	South American Monsoon	6	12.752	24.29	-73	0.018	0.032	3	-1.87	-3.561	10
ELCA-3	Carbonate	40	21	South American Monsoon	6	12.268	23.371	-72	0.027	0.049	3	-2.892	-5.504	15
Water data: after Sha et al. (2020) Table 5
						water	water	water	1 SD	1 SD	1 SD
sample ID	sample type	age (kyr BP)	temperature (°C)	region	# replicates	d'17O(H2O(v)/H2O(l)) (‰, VSMOW-VSLAP)	d'18O(H2O(v)/H2O(l)) (‰, VSMOW-VSLAP)	D'17O(H2O(v)/H2O(l)) (per meg, VSMOW-VSLAP, lambda=0.528)	d'17O(H2O(v)/H2O(l)) (‰, VSMOW-VSLAP)	d'18O(H2O(v)/H2O(l)) (‰, VSMOW-VSLAP)	D'17O(H2O(v)/H2O(l)) (per meg, VSMOW-VSLAP, lambda=0.528)
I -MP5	Water	0	17	Asian Monsoon - modern		-4.103	-7.818	25	0.03	0.02	9
III -MP5	Water	0	17	Asian Monsoon - modern		-4.067	-7.747	23	0.03	0.02	9
III -MP9	Water	0	17	Asian Monsoon - modern		-4.092	-7.788	20	0.03	0.02	9
IV -MP5	Water	0	17	Asian Monsoon - modern		-4.06	-7.729	21	0.03	0.02	9
IV -MP9	Water	0	17	Asian Monsoon - modern		-4.086	-7.766	14	0.03	0.02	9
LH4-1	Water	0	17	Asian Monsoon - modern		-3.706	-7.049	16	0.03	0.02	9
LH4-2	Water	0	17	Asian Monsoon - modern		-3.727	-7.085	14	0.03	0.02	9
LH6-1	Water	0	17	Asian Monsoon - modern		-3.858	-7.324	9	0.03	0.02	9
LH6-2	Water	0	17	Asian Monsoon - modern		-3.803	-7.226	12	0.03	0.02	9
V -MP5	Water	0	17	Asian Monsoon - modern		-4.037	-7.685	21	0.03	0.02	9
V -MP9	Water	0	17	Asian Monsoon - modern		-4.06	-7.727	20	0.03	0.02	9
Recalculated fractionation factors and triple oxygen isotope exponent
sample ID	temperature (°C)	17alpha(calcite-water)	18alpha(calcite-water)	theta(calcite-water)
I -MP5	17	1.016305	1.031274	0.5252
III -MP5	17	1.016177	1.03105	0.5248
III -MP9	17	1.016486	1.031644	0.5249
IV -MP5	17	1.016335	1.031336	0.5251
IV -MP9	17	1.016634	1.031897	0.5254
LH4-1	17	1.016803	1.032249	0.525
LH4-2	17	1.016712	1.032064	0.5252
LH6-1	17	1.016754	1.03213	0.5254
LH6-2	17	1.017094	1.03281	0.525
V -MP5	17	1.016425	1.031547	0.5245
V -MP9	17	1.017025	1.032683	0.5249
	average	1.0166	1.0319	0.525
	1sigma	0.0003	0.0006	0.0003
