# Supplementary material for: Asian summer monsoon variability across Termination II and implications for ice age terminations
Source: Nat Commun. 2025 May 30;16:5025. doi: 10.1038/s41467-025-60398-w (PMC12125170; doi:10.1038/s41467-025-60398-w)
Supplement: Supplementary file 3 — Source Data [file 41467_2025_60398_MOESM3_ESM.zip › Source Data/Source data and code for Supplementary Figure 5/data/tripleOdata_ChineseCaves_V03.xlsx]

## Sheet: Sheet1
Supplementary Material, Table S1: Raw and corrected triple oxygen isotope data for individual analyses
												Δʹ17O-carbonate (per meg, VSMOW-VSLAP, λ=0.528)		standards summary (for IAEA-603 and IAEA-C1 = -100 per meg)
reactor #	reactor segment	sample type	sample ID	analysis time	IPL #	δ33	δ33err	δ34	δ34err	δʹ17O(O2/CaCO3) (‰, VSMOW-VSLAP)	δʹ18O(O2/CaCO3) (‰, VSMOW-VSLAP)	using IAEA-603 and IAEA-C1 = -100 per meg (Wostbrock et al., 2020b)				average	average	average	1 sd	1 sd	1 sd
17	1	WaterStd	House DI	2021-01-29 17:52:57	IPL-17O-2669	-13.5437	0.00445795	-26.1754	0.00569539	-3.53173	-6.76153	38.3543		standard	n	δʹ17O(O2/CaCO3) (‰, VSMOW-VSLAP)	δʹ18O(O2/CaCO3) (‰, VSMOW-VSLAP)	Δʹ17O(O2/CaCO3) (per meg, VSMOW-VSLAP, λ=0.528)	δʹ17O(O2/CaCO3) (‰, VSMOW-VSLAP)	δʹ18O(O2/CaCO3) (‰, VSMOW-VSLAP)	Δʹ17O(O2/CaCO3) (per meg, VSMOW-VSLAP, λ=0.528)
17	1	WaterStd	House DI	2021-02-01 16:17:03	IPL-17O-2670	-13.9092	0.00357273	-26.849	0.00245167	-3.91806	-7.48252	32.7086		USGS-46	5	-16.2271	-30.7589	13.5787	0.322088	0.615363	4.04111
17	1	WaterStd	House DI	2021-02-01 19:06:12	IPL-17O-2671	-13.5835	0.00395745	-26.2361	0.00116612	-3.57129	-6.82168	30.5534		102-GC-AZ01	28	8.269	15.793	-69.6825	0.497884	0.945204	7.92776
17	1	WaterStd	House DI	2021-02-02 08:53:21	IPL-17O-2672	-13.5402	0.00455966	-26.1442	0.0023183	-3.52472	-6.72166	24.3174		IAEA-603†	8	14.4395	27.5448	-104.18	0.695916	1.30844	8.20338
17	1	WaterStd	House DI	2021-02-02 13:32:43	IPL-17O-2673	-13.6569	0.00456529	-26.3685	0.00186465	-3.64871	-6.96303	27.7641		IAEA-C1†	16	14.843	28.2972	-97.9101	0.388613	0.73166	5.18992
17	1	WaterStd	House DI	2021-02-02 16:05:30	IPL-17O-2674	-13.677	0.00390988	-26.3977	0.00105761	-3.66996	-6.99432	23.0426		†IAEA-603 and IAEA-C1 were pinned to the Wostbrock et al. (2020) mineral value of -100 per meg (assuming IAEA-C1 has the same isotope composition as IAEA-603). Within each reactor segment, the offset between the average value observed for IAEA-603 and IAEA-C1 and the Wostbrock et al. (2020) value of -100 per meg was applied to all carbonate samples to account for fractionations occurring in the a…
17	1	WaterStd	House DI	2021-02-02 18:27:41	IPL-17O-2675	-13.6237	0.00414584	-26.2887	0.00145589	-3.61319	-6.87661	17.6555
17	1	WaterStd	SMOW	2021-02-04 09:18:56	IPL-17O-2676	-10.209	0.00429851	-19.8566	0.00189503	0.0155942	0.0333095	-1.99328
17	1	WaterStd	SMOW	2021-02-04 11:12:09	IPL-17O-2677	-10.2185	0.00422507	-19.895	0.000945908	0.00560673	-0.00755904	9.5979
17	1	WaterStd	SMOW	2021-02-04 13:08:01	IPL-17O-2678	-10.201	0.00386793	-19.8448	0.00130112	0.0242918	0.0462185	-0.111545
17	1	WaterStd	SMOW	2021-02-04 15:52:45	IPL-17O-2679	-10.2559	0.00409362	-19.949	0.00135486	-0.0337951	-0.065069	0.561331
17	1	WaterStd	SLAP	2021-02-05 14:30:33	IPL-17O-2681	-37.5011	0.00699037	-70.413	0.00834852	-29.3493	-55.5868	0.535086
17	1	WaterStd	SLAP	2021-02-05 16:51:43	IPL-17O-2682	-38.1384	0.00342496	-71.5618	0.0012884	-30.0453	-56.8871	-8.89567
17	1	WaterStd	SLAP	2021-02-08 16:31:33	IPL-17O-2685	-38.1562	0.00531792	-71.5978	0.00926828	-30.0621	-56.9227	-6.90482
17	1	WaterStd	SLAP	2021-02-08 18:42:02	IPL-17O-2686	-38.1002	0.00393503	-71.5045	0.00178051	-30.0008	-56.8169	-1.44313
17	1	CarbonateStd	102-GC-AZ01	2021-02-18 16:59:06	IPL-17O-2696	0.741357	0.00355482	1.00272	0.00130652	7.79561	14.9036	-73.505
17	1	CarbonateStd	102-GC-AZ01	2021-02-18 21:18:28	IPL-17O-2697	1.08019	0.00361349	1.63549	0.00139357	8.17008	15.6025	-68.033
17	1	CarbonateStd	IAEA-603	2021-02-21 14:38:21	IPL-17O-2699	6.68079	0.00298361	12.3483	0.0020996	14.3472	27.3642	-101.066
17	1	CarbonateStd	IAEA-603	2021-02-22 12:52:34	IPL-17O-2700	6.71941	0.00403955	12.4348	0.00179522	14.391	27.4603	-108.046
17	1	CarbonateStd	IAEA-C1	2021-02-25 14:20:18	IPL-17O-2704	6.41859	0.00404513	11.8547	0.00148342	14.0631	26.8326	-104.518
17		not from this study	not from this study	2021-02-25 17:36:04	IPL-17O-2705
17		not from this study	not from this study	2021-02-26 13:04:48	IPL-17O-2706
17		not from this study	not from this study	2021-02-26 16:21:21	IPL-17O-2707
17		not from this study	not from this study	2021-02-26 19:07:38	IPL-17O-2708
17	1	CarbonateStd	IAEA-603	2021-02-27 17:06:56	IPL-17O-2709	6.69043	0.00399687	12.3717	0.00109578	14.3639	27.4009	-103.771
17		not from this study	not from this study	2021-02-27 21:37:45	IPL-17O-2710
17		not from this study	not from this study	2021-02-28 17:09:44	IPL-17O-2711
17		not from this study	not from this study	2021-03-01 15:39:27	IPL-17O-2712
17		not from this study	not from this study	2021-03-01 15:36:26	IPL-17O-2713
17		not from this study	not from this study	2021-03-01 19:01:28	IPL-17O-2714
17		not from this study	not from this study	2021-03-01 21:41:30	IPL-17O-2715
17		not from this study	not from this study	2021-03-02 12:25:03	IPL-17O-2716
17		not from this study	not from this study	2021-03-03 14:46:00	IPL-17O-2717
17		not from this study	not from this study	2021-03-03 17:42:00	IPL-17O-2718
17	1	CarbonateStd	102-GC-AZ01	2021-03-04 11:46:42	IPL-17O-2721	0.898545	0.00442057	1.27936	0.00114037	7.98211	15.2342	-61.5245
17	1	CarbonateStd	102-GC-AZ01	2021-03-04 14:33:22	IPL-17O-2722	1.03948	0.00412927	1.56049	0.00114329	8.13845	15.5447	-69.1484
17		not from this study	not from this study	2021-03-04 17:16:40	IPL-17O-2723
17		not from this study	not from this study	2021-03-04 21:20:00	IPL-17O-2724
17		not from this study	not from this study	2021-03-05 12:17:45	IPL-17O-2725
17		not from this study	not from this study	2021-03-05 15:59:34	IPL-17O-2726
17		not from this study	not from this study	2021-03-05 18:52:00	IPL-17O-2727
17		not from this study	not from this study	2021-03-05 21:30:02	IPL-17O-2728
17		not from this study	not from this study	2021-03-06 13:48:20	IPL-17O-2729
17	1	CarbonateStd	IAEA-C1	2021-03-06 19:09:53	IPL-17O-2731	7.35288	0.0053674	13.6402	0.00159946	15.0986	28.7972	-106.302
17	1	CarbonateStd	IAEA-C1	2021-03-06 21:54:52	IPL-17O-2732	7.42644	0.00383012	13.7644	0.00158675	15.179	28.9327	-97.4467
17		not from this study	not from this study	2021-03-07 16:13:52	IPL-17O-2734
17		not from this study	not from this study	2021-03-08 15:04:21	IPL-10O-2736
17		not from this study	not from this study	2021-03-08 18:04:56	IPL-17O-2737
17		not from this study	not from this study	2021-03-08 23:44:27	IPL-17O-2739
17		not from this study	not from this study	2021-03-09 16:08:45	IPL-17O-2741
17		not from this study	not from this study	2021-03-09 19:15:47	IPL-17O-2742
17		not from this study	not from this study	2021-03-09 21:59:39	IPL-17O-2743
17		not from this study	not from this study	2021-03-10 12:32:19	IPL-17O-2744
17		not from this study	not from this study	2021-03-10 16:03:06	IPL-17O-2745
17		not from this study	not from this study	2021-03-10 19:19:33	IPL-17O-2746
17		not from this study	not from this study	2021-03-10 22:42:24	IPL-17O-2747
17		not from this study	not from this study	2021-03-11 10:52:08	IPL-17O-2748
17		not from this study	not from this study	2021-03-11 15:13:13	IPL-17O-2749
17		not from this study	not from this study	2021-03-11 18:12:06	IPL-17O-2750
17	1	CarbonateStd	102-GC-AZ01	2021-03-11 21:26:21	IPL-17O-2751	1.2705	0.00398686	1.99794	0.00156477	8.40082	16.0406	-68.6398
17	1	CarbonateStd	102-GC-AZ01	2021-03-12 00:30:47	IPL-17O-2752	1.34635	0.00372808	2.13691	0.00158928	8.48462	16.1942	-65.9026
17	1	WaterStd	SMOW	2021-03-12 11:26:15	IPL-17O-2753	-10.2169	0.00533843	-19.8734	0.00229793	0.0405019	0.0777404	-0.545034
17	1	WaterStd	SMOW	2021-03-12 13:14:24	IPL-17O-2754	-10.2334	0.0044135	-19.8877	0.00154447	0.0229905	0.0625725	-10.0478
17	1	WaterStd	SMOW	2021-03-12 15:48:24	IPL-17O-2755	-10.2759	0.00418339	-19.9825	0.00126231	-0.0219327	-0.0387812	-1.45622
17	1	WaterStd	SMOW	2021-03-12 17:42:28	IPL-17O-2756	-10.3429	0.00391784	-20.1195	0.00158761	-0.092906	-0.185196	4.87747
17	1	WaterStd	SLAP	2021-03-12 20:49:17	IPL-17O-2758	-38.5596	0.00382998	-72.3369	0.00303027	-30.4733	-57.7047	-5.25597
17	1	WaterStd	SLAP	2021-03-13 10:44:12	IPL-17O-2759	-38.8183	0.00456256	-72.8134	0.00682353	-30.7556	-58.2441	-2.72039
17	1	WaterStd	SLAP	2021-03-13 14:10:07	IPL-17O-2760	-38.755	0.00442683	-72.7144	0.00449376	-30.6863	-58.1316	7.16549
17	1	WaterStd	SLAP	2021-03-13 16:29:09	IPL-17O-2761	-38.6589	0.00382547	-72.522	0.00214411	-30.5811	-57.9132	-2.91549
17		not from this study	not from this study	2021-03-15 19:29:38	IPL-17O-2764
17		not from this study	not from this study	2021-03-15 21:44:57	IPL-17O-2765
17		not from this study	not from this study	2021-03-15 23:54:34	IPL-17O-2766
17		not from this study	not from this study	2021-03-16 10:26:11	IPL-17O-2767
17		not from this study	not from this study	2021-03-16 12:40:23	IPL-17O-2768
17	1	PhosphateStd	USGS80	2021-03-16 18:33:50	IPL-17O-2770	-4.46123	0.00370855	-8.63994	0.00162583	6.12889	12.0353	-225.727
17	1	PhosphateStd	USGS80	2021-03-16 20:41:02	IPL-17O-2771	-4.58907	0.00371882	-8.87551	0.00149617	5.99424	11.7863	-228.918
17	1	PhosphateStd	USGS80	2021-03-17 15:49:00	IPL-17O-2775	-4.67783	0.00333532	-9.04132	0.00143713	5.9014	11.6123	-229.866
17	1	PhosphateStd	USGS80	2021-03-17 18:09:38	IPL-17O-2776	-4.28913	0.00419278	-8.30517	0.00164968	6.31116	12.3909	-231.234
17	1	PhosphateStd	USGS81	2021-03-17 22:45:36	IPL-17O-2778	6.19321	0.00411017	11.8222	0.00131013	17.2963	33.4445	-362.351
17	1	PhosphateStd	USGS81	2021-03-18 01:33:19	IPL-17O-2779	6.12215	0.00347119	11.693	0.00169272	17.2224	33.311	-365.827
17	1	PhosphateStd	USGS81	2021-03-18 09:53:58	IPL-17O-2780	5.82883	0.00394214	11.1272	0.00164497	16.9169	32.7257	-362.248
17	1	PhosphateStd	USGS81	2021-03-18 12:02:52	IPL-17O-2781	5.82328	0.00406236	11.1169	0.00124625	16.9112	32.7152	-362.422
17		not from this study	not from this study	2021-03-18 16:20:30	IPL-17O-2783
17		not from this study	not from this study	2021-03-18 18:28:19	IPL-17O-2784
17		not from this study	not from this study	2021-03-18 20:53:00	IPL-17O-2785
17		not from this study	not from this study	2021-03-19 12:28:46	IPL-17O-2787
17		not from this study	not from this study	2021-03-19 16:47:45	IPL-17O-2789
17		not from this study	not from this study	2021-03-19 19:17:08	IPL-17O-2790
17	1	CarbonateStd	102-GC-AZ01	2021-03-21 21:47:06	IPL-17O-2792	0.763881	0.00364997	1.04828	0.00113007	7.85083	15.0107	-74.8286
17		not from this study	not from this study	2021-03-22 13:04:51	IPL-17O-2793
17		not from this study	not from this study	2021-03-22 16:54:01	IPL-17O-2794
17		not from this study	not from this study	2021-03-22 19:32:28	IPL-17O-2795
17		not from this study	not from this study	2021-03-22 22:16:46	IPL-17O-2796
17		not from this study	not from this study	2021-03-23 01:10:49	IPL-17O-2797
17		not from this study	not from this study	2021-03-23 10:42:38	IPL-17O-2798
17		not from this study	not from this study	2021-03-23 13:32:30	IPL-17O-2799
17		not from this study	not from this study	2021-03-23 16:07:08	IPL-17O-2800
17		not from this study	not from this study	2021-03-23 18:55:13	IPL-17O-2801
17		not from this study	not from this study	2021-03-23 22:31:04	IPL-17O-2802
17		not from this study	not from this study	2021-03-24 11:37:24	IPL-17O-2803
17		not from this study	not from this study	2021-03-24 15:38:00	IPL-17O-2804
17		not from this study	not from this study	2021-03-24 18:16:54	IPL-17O-2805
17		not from this study	not from this study	2021-03-24 20:54:18	IPL-17O-2806
17	1	CarbonateStd	IAEA-C1	2021-03-24 23:51:02	IPL-17O-2807	6.91265	0.00423151	12.7904	0.00151366	14.6324	27.9036	-100.713
17		not from this study	not from this study	2021-03-25 12:51:00	IPL-17O-2809
17		not from this study	not from this study	2021-03-25 15:27:07	IPL-17O-2810
17		not from this study	not from this study	2021-03-25 18:03:54	IPL-17O-2811
17		not from this study	not from this study	2021-03-25 20:43:38	IPL-17O-2812
17		not from this study	not from this study	2021-03-26 12:17:58	IPL-17O-2813
17		not from this study	not from this study	2021-03-26 15:04:53	IPL-17O-2814
17		not from this study	not from this study	2021-03-26 18:08:23	IPL-17O-2815
17		not from this study	not from this study	2021-03-26 20:47:03	IPL-17O-2816
17	1	CarbonateStd	IAEA-C1	2021-03-26 23:14:54	IPL-17O-2817	7.38364	0.00428081	13.6772	0.00123093	15.1513	28.8742	-94.2778
17	1	CarbonateStd	IAEA-C1	2021-03-29 14:50:51	IPL-17O-2819	7.35442	0.00424334	13.6345	0.00225303	15.1222	28.8325	-101.361
17		not from this study	not from this study	2021-03-29 19:40:45	IPL-17O-2820
17		not from this study	not from this study	2021-03-29 22:20:51	IPL-17O-2821
17		not from this study	not from this study	2021-03-30 13:05:34	IPL-17O-2823
17		not from this study	not from this study	2021-03-30 16:10:00	IPL-17O-2824
17		not from this study	not from this study	2021-03-30 18:49:45	IPL-17O-2825
17		not from this study	not from this study	2021-03-30 21:25:54	IPL-17O-2826
17		not from this study	not from this study	2021-03-31 12:42:45	IPL-17O-2827
17		not from this study	not from this study	2021-03-31 15:23:40	IPL-17O-2828
17		not from this study	not from this study	2021-03-31 18:04:53	IPL-17O-2829
17		not from this study	not from this study	2021-03-31 20:56:25	IPL-17O-2830
17		not from this study	not from this study	2021-04-01 10:47:31	IPL-17O-2831
17		not from this study	not from this study	2021-04-01 13:27:18	IPL-17O-2832
17		not from this study	not from this study	2021-04-01 16:05:29	IPL-17O-2833
17		not from this study	not from this study	2021-04-01 18:40:42	IPL-17O-2834
17		not from this study	not from this study	2021-04-01 21:15:52	IPL-17O-2835
17	1	CarbonateStd	102-GC-AZ01	2021-04-02 12:29:13	IPL-17O-2836	1.69906	0.00358552	2.82331	0.0013807	8.89568	16.9901	-75.1184
17	1	CarbonateStd	102-GC-AZ01	2021-04-02 15:04:42	IPL-17O-2837	1.35603	0.00428309	2.16526	0.00120517	8.51656	16.2648	-71.2429
17	1	WaterStd	SMOW	2021-04-02 16:55:41	IPL-17O-2838	-10.0499	0.00394333	-19.5643	0.00130396	0.236981	0.445136	1.94929
17	1	WaterStd	SMOW	2021-04-04 18:03:40	IPL-17O-2839	-10.4384	0.00352041	-20.2665	0.0015432	-0.17308	-0.302799	-13.2017
17	1	WaterStd	SMOW	2021-04-04 19:53:05	IPL-17O-2840	-10.2988	0.00384037	-20.0288	0.00134128	-0.0249263	-0.0482689	0.559649
17	1	WaterStd	SLAP	2021-04-05 13:20:55	IPL-17O-2841	-38.0371	0.00428062	-71.3787	0.00271239	-29.8805	-56.5778	-7.40614
17	1	WaterStd	SLAP	2021-04-05 18:38:09	IPL-17O-2843	-38.2256	0.00461406	-71.7313	0.00183827	-30.0863	-56.9768	-2.52729
17		not from this study	not from this study	2021-04-05 21:02:41	IPL-17O-2844
17		not from this study	not from this study	2021-04-06 09:46:37	IPL-17O-2846
17		not from this study	not from this study	2021-04-06 11:37:24	IPL-17O-2847
17		not from this study	not from this study	2021-04-06 13:27:52	IPL-17O-2848
17		not from this study	not from this study	2021-04-06 15:23:45	IPL-17O-2849
17		not from this study	not from this study	2021-04-06 17:14:44	IPL-17O-2850
17		not from this study	not from this study	2021-04-06 19:05:37	IPL-17O-2851
17		not from this study	not from this study	2021-04-06 21:31:33	IPL-17O-2852
17		not from this study	not from this study	2021-04-07 10:59:48	IPL-17O-2853
17		not from this study	not from this study	2021-04-07 12:53:28	IPL-17O-2854
17		not from this study	not from this study	2021-04-07 14:44:27	IPL-17O-2855
17		not from this study	not from this study	2021-04-07 16:37:40	IPL-17O-2856
17		not from this study	not from this study	2021-04-07 18:32:05	IPL-17O-2857
17		not from this study	not from this study	2021-04-07 20:32:10	IPL-17O-2858
17	1	CarbonateStd	IAEA-C1	2021-04-08 13:33:54	IPL-17O-2861	6.39908	0.00401005	11.8128	0.0015643	14.0822	26.8633	-101.615
17		not from this study	not from this study	2021-04-08 16:15:20	IPL-17O-2862
17		not from this study	not from this study	2021-04-08 18:50:01	IPL-17O-2863
17		not from this study	not from this study	2021-04-08 21:35:27	IPL-17O-2864
17		not from this study	not from this study	2021-04-09 13:37:40	IPL-17O-2865
17		not from this study	not from this study	2021-04-09 16:19:52	IPL-17O-2866
17		not from this study	not from this study	2021-04-09 19:01:40	IPL-17O-2867
17		not from this study	not from this study	2021-04-09 22:34:50	IPL-17O-2868
17		not from this study	not from this study	2021-04-10 10:46:29	IPL-17O-2869
17		not from this study	not from this study	2021-04-10 14:57:51	IPL-17O-2870
17		not from this study	not from this study	2021-04-10 17:40:27	IPL-17O-2871
17		not from this study	not from this study	2021-04-10 20:19:53	IPL-17O-2872
17		not from this study	not from this study	2021-04-11 07:44:28	IPL-17O-2873
17		not from this study	not from this study	2021-04-11 11:01:25	IPL-17O-2874
17		not from this study	not from this study	2021-04-12 15:33:34	IPL-17O-2876
17	1	CarbonateStd	IAEA-C1	2021-04-12 20:44:05	IPL-17O-2878	7.04176	0.0046421	13.027	0.00136882	14.7922	28.1961	-95.3024
17	1	CarbonateStd	IAEA-C1	2021-04-12 23:22:18	IPL-17O-2879	7.26854	0.00437523	13.454	0.00165918	15.0413	28.6619	-92.2172
17		not from this study	not from this study	2021-04-13 10:53:45	IPL-17O-2880
17		not from this study	not from this study	2021-04-13 13:33:35	IPL-17O-2881
17		not from this study	not from this study	2021-04-13 16:12:20	IPL-17O-2882
17		not from this study	not from this study	2021-04-13 19:00:49	IPL-17O-2883
17		not from this study	not from this study	2021-04-13 21:38:38	IPL-17O-2884
17		not from this study	not from this study	2021-04-14 12:36:53	IPL-17O-2885
17		not from this study	not from this study	2021-04-14 15:28:30	IPL-17O-2886
17		not from this study	not from this study	2021-04-14 18:00:59	IPL-17O-2887
17		not from this study	not from this study	2021-04-14 21:01:07	IPL-17O-2888
17		not from this study	not from this study	2021-04-14 23:38:21	IPL-17O-2889
17		not from this study	not from this study	2021-04-15 11:18:35	IPL-17O-2890
17		not from this study	not from this study	2021-04-15 13:57:34	IPL-17O-2891
17		not from this study	not from this study	2021-04-16 12:19:13	IPL-17O-2894
17		not from this study	not from this study	2021-04-16 14:54:21	IPL-17O-2895
17	1	CarbonateStd	102-GC-AZ01	2021-04-19 09:29:21	IPL-17O-2899	1.61209	0.00449236	2.64831	0.00145863	8.81564	16.828	-69.5161
17	1	CarbonateStd	102-GC-AZ01	2021-04-19 15:21:47	IPL-17O-2901	0.938768	0.00438486	1.34331	0.00135029	8.07093	15.3888	-54.3457
17		not from this study	not from this study	2021-04-19 18:09:35	IPL-17O-2902
17		not from this study	not from this study	2021-04-19 20:49:04	IPL-17O-2903
17		not from this study	not from this study	2021-04-19 23:45:53	IPL-17O-2904
17		not from this study	not from this study	2021-04-20 13:11:29	IPL-17O-2905
17		not from this study	not from this study	2021-04-20 15:56:44	IPL-17O-2906
17		not from this study	not from this study	2021-04-20 18:34:33	IPL-17O-2907
17		not from this study	not from this study	2021-04-20 21:17:15	IPL-17O-2908
17		not from this study	not from this study	2021-04-21 13:01:24	IPL-17O-2909
17		not from this study	not from this study	2021-04-21 15:40:47	IPL-17O-2910
17		not from this study	not from this study	2021-04-21 18:25:57	IPL-17O-2911
17		not from this study	not from this study	2021-04-21 21:20:48	IPL-17O-2912
17		not from this study	not from this study	2021-04-22 00:04:10	IPL-17O-2913
17	1	CarbonateStd	IAEA-C1	2021-04-22 12:03:38	IPL-17O-2915	7.20585	0.00438659	13.3367	0.00177003	14.9817	28.5513	-93.3631
17		not from this study	not from this study	2021-04-22 15:05:17	IPL-17O-2916
17		not from this study	not from this study	2021-04-22 17:46:57	IPL-17O-2917
17		not from this study	not from this study	2021-04-22 20:29:55	IPL-17O-2918
17		not from this study	not from this study	2021-04-22 23:07:44	IPL-17O-2919
17		not from this study	not from this study	2021-04-23 13:43:08	IPL-17O-2920
17		not from this study	not from this study	2021-04-23 16:15:39	IPL-17O-2921
17		not from this study	not from this study	2021-04-23 18:51:11	IPL-17O-2922
17		not from this study	not from this study	2021-04-23 21:53:44	IPL-17O-2923
17		not from this study	not from this study	2021-04-24 00:29:40	IPL-17O-2924
17		not from this study	not from this study	2021-04-24 18:26:05	IPL-17O-2925
17		not from this study	not from this study	2021-04-24 21:02:06	IPL-17O-2926
17		not from this study	not from this study	2021-04-24 23:50:11	IPL-17O-2927
17	1	Carbonate	SM7-370	2021-04-26 13:19:20	IPL-17O-2928	4.30676	0.00403482	7.76827	0.00133709	11.7953	22.4702	-68.9557
17	1	Carbonate	SM7-370	2021-04-26 16:12:55	IPL-17O-2929	5.52427	0.00330058	10.0596	0.00118477	13.1351	24.98	-54.3729
17	1	Carbonate	SM7-449	2021-04-26 19:12:20	IPL-17O-2930	4.72766	0.00409763	8.55226	0.00113141	12.2586	23.33	-59.6139
17	1	Carbonate	SM7-449	2021-04-26 23:33:41	IPL-17O-2931	5.32732	0.0048314	9.7115	0.00167498	12.9195	24.5997	-69.1877
17	1	Carbonate	SM7-184	2021-04-27 14:10:07	IPL-17O-2932	3.81328	0.00490236	6.82352	0.00142557	11.2524	21.4357	-65.6554
17	1	Carbonate	SM7-184	2021-04-27 17:11:41	IPL-17O-2933	4.24391	0.00442211	7.66042	0.00130641	11.7276	22.3541	-75.3913
17	1	CarbonateStd	102-GC-AZ01	2021-04-28 18:57:41	IPL-17O-2935	0.990582	0.0037842	1.4419	0.00116314	8.13709	15.5143	-54.4438
17		not from this study	not from this study	2021-04-28 21:36:23	IPL-17O-2936
17		not from this study	not from this study	2021-04-29 00:12:38	IPL-17O-2937
17		not from this study	not from this study	2021-04-29 12:23:26	IPL-17O-2938
17		not from this study	not from this study	2021-04-29 14:53:08	IPL-17O-2939
17		not from this study	not from this study	2021-04-29 17:27:33	IPL-17O-2940
17		not from this study	not from this study	2021-04-29 20:02:16	IPL-17O-2941
17		not from this study	not from this study	2021-04-30 11:50:16	IPL-17O-2942
17		not from this study	not from this study	2021-04-30 14:44:08	IPL-17O-2943
17		not from this study	not from this study	2021-04-30 17:38:18	IPL-17O-2944
17		not from this study	not from this study	2021-05-03 17:49:20	IPL-17O-2948
17		not from this study	not from this study	2021-05-03 20:35:02	IPL-17O-2949
17		not from this study	not from this study	2021-05-04 17:48:18
17		not from this study	not from this study	2021-05-04 20:06:42	IPL-17O-2952
17		not from this study	not from this study	2021-05-05 11:53:00	IPL-17O-2954
17		not from this study	not from this study	2021-05-05 14:06:07	IPL-17O-2955
17		not from this study	not from this study	2021-05-05 17:17:25	IPL-17O-2956
17	1	WaterStd	SMOW	2021-05-06 12:28:46	IPL-17O-2961	-10.2678	0.00477252	-19.9809	0.00137403	0.0370945	0.0577083	6.62449
17	1	WaterStd	SMOW	2021-05-06 14:19:56	IPL-17O-2962	-10.3471	0.00417566	-20.1132	0.00123549	-0.0469748	-0.0836879	-2.78755
17	1	WaterStd	SMOW	2021-05-06 16:48:08	IPL-17O-2963	-10.293	0.00363906	-20.0272	0.00185897	0.0105019	0.00849784	6.01503
17	1	WaterStd	SLAP	2021-05-07 10:10:00	IPL-17O-2965	-38.1034	0.00555109	-71.5111	0.00691921	-29.9235	-56.6725	-0.433087
17	1	WaterStd	SLAP	2021-05-07 12:12:22	IPL-17O-2966	-38.3686	0.00517044	-72.0333	0.00255298	-30.2133	-57.2642	22.2176
17	1	WaterStd	SLAP	2021-05-07 15:29:56	IPL-17O-2967	-38.0593	0.00454647	-71.447	0.00439857	-29.8752	-56.5996	9.40769
17		not from this study	not from this study	2021-05-10 15:50:01	IPL-17O-2969
17		not from this study	not from this study	2021-05-10 18:42:05	IPL-17O-2970
17		not from this study	not from this study	2021-05-10 21:26:45	IPL-17O-2971
18	1	WaterStd	House DI	2021-05-12 10:55:03	IPL-17O-2972	-13.0333	0.00463377	-25.1826	0.00386489	-3.12504	-5.94068	11.645
18	1	WaterStd	House DI	2021-05-12 13:07:16	IPL-17O-2973	-13.05	0.00361708	-25.221	0.0019387	-3.14207	-5.98085	15.8156
18	1	WaterStd	House DI	2021-05-12 15:59:18	IPL-17O-2974	-13.0758	0.00440505	-25.2668	0.00160503	-3.16876	-6.02862	14.3542
18	1	WaterStd	House DI	2021-05-12 18:07:56	IPL-17O-2975	-12.7676	0.00517176	-24.6626	0.00151958	-2.83778	-5.37242	-1.14391
18	1	WaterStd	House DI	2021-05-12 20:13:31	IPL-17O-2976	-12.8149	0.00415627	-24.7897	0.0018362	-2.88767	-5.50874	20.9472
18	1	WaterStd	SLAP	2021-05-13 08:51:29	IPL-17O-2978	-37.2458	0.00564219	-69.9235	0.00676929	-29.4047	-55.6398	-26.9122
18	1	WaterStd	SLAP	2021-05-13 10:54:01	IPL-17O-2979	-37.6422	0.00323758	-70.6645	0.00210848	-29.8402	-56.483	-17.152
18	1	WaterStd	SLAP	2021-05-13 13:00:30	IPL-17O-2980	-37.5317	0.00462124	-70.4532	0.00258716	-29.7178	-56.2407	-22.695
18	1	WaterStd	SLAP	2021-05-13 15:00:40	IPL-17O-2981	-37.6506	0.00433786	-70.6874	0.00194063	-29.8479	-56.5063	-12.5881
18	1	WaterStd	SMOW	2021-05-13 17:25:40	IPL-17O-2982	-10.124	0.00367359	-19.7025	0.00159607	-0.00150208	0.00212881	-2.62609
18	1	WaterStd	SMOW	2021-05-13 19:22:52	IPL-17O-2983	-10.0821	0.00452831	-19.6377	0.00159727	0.043901	0.073172	5.26615
18	1	WaterStd	SMOW	2021-05-14 09:42:32	IPL-17O-2984	-10.1246	0.00476347	-19.6962	0.00222727	0.00369401	0.0195262	-6.61582
18	1	WaterStd	SMOW	2021-05-14 11:39:09	IPL-17O-2985	-10.1797	0.00399801	-19.8185	0.00139649	-0.0545592	-0.110924	4.00869
18	1	CarbonateStd	102-GC-AZ01	2021-05-14 19:21:42	IPL-17O-2986	0.886124	0.00570401	1.27296	0.00648579	8.16068	15.5966	-74.3423
18	1	CarbonateStd	102-GC-AZ01	2021-05-14 22:14:08	IPL-17O-2987	1.11919	0.00441084	1.70147	0.00114335	8.40507	16.0449	-66.6434
18	1	CarbonateStd	102-GC-AZ01	2021-05-18 13:08:42	IPL-17O-2988	0.192724	0.00387863	-0.0351181	0.00153528	7.46803	14.2909	-77.545
18	1	CarbonateStd	102-GC-AZ01	2021-05-18 15:47:30	IPL-17O-2989	0.999262	0.00391886	1.48761	0.00119093	8.31131	15.8802	-73.4167
18	1	CarbonateStd	IAEA-C1	2021-05-19 15:15:38	IPL-17O-2991	7.05266	0.00447425	13.0652	0.00130424	14.6183	27.8835	-104.213
18	1	CarbonateStd	IAEA-603	2021-05-19 17:53:43	IPL-17O-2992	7.21821	0.00453806	13.3659	0.00113956	14.791	28.1946	-95.7871
18	1	Carbonate	SM7-424.5	2021-05-19 20:38:05	IPL-17O-2993	6.21642	0.00354364	11.4008	0.00137889	13.7528	26.1724	-66.2595
18	1	Carbonate	SM7-424.5	2021-05-19 23:22:13	IPL-17O-2994	6.19835	0.0053011	11.3769	0.00132192	13.7349	26.1495	-72.0454
18	1	Carbonate	SM7-370	2021-05-20 16:02:12	IPL-17O-2995	4.51754	0.00434953	8.22687	0.00161865	11.9939	22.9073	-101.164
18	1	Carbonate	SM7-370	2021-05-20 16:03:49	IPL-17O-2996	5.50939	0.00420071	10.071	0.00132397	13.0252	24.813	-76.0844
18	1	Carbonate	SM7-449	2021-05-20 18:39:40	IPL-17O-2997	5.35023	0.00540786	9.76072	0.00155566	12.8608	24.4944	-72.2312
18	1	Carbonate	SM7-449	2021-05-20 21:32:00	IPL-17O-2998	5.40261	0.00320768	9.8665	0.00123646	12.9162	24.6055	-75.4959
18	1	Carbonate	SM7-184	2021-05-21 13:18:58	IPL-17O-2999	4.21778	0.00476287	7.61212	0.00124354	11.6898	22.285	-76.6293
18	1	Carbonate	SM7-184	2021-05-21 15:53:12	IPL-17O-3000	4.61832	0.00426526	8.37832	0.00135688	12.1073	23.0794	-78.5798
18		not from this study	not from this study	2021-05-21 19:02:58	IPL-17O-3001
18		not from this study	not from this study	2021-05-21 21:41:41	IPL-17O-3002
18	1	Carbonate	SM7-12.5	2021-05-22 12:24:04	IPL-17O-3003	3.70028	0.00416452	6.62974	0.00179467	11.1594	21.2826	-77.7836
18	1	Carbonate	SM7-12.5	2021-05-22 15:00:05	IPL-17O-3004	4.14873	0.00404353	7.48903	0.00102079	11.627	22.1742	-80.9899
18		not from this study	not from this study	2021-05-22 17:38:29	IPL-17O-3005
18		not from this study	not from this study	2021-05-22 20:21:27	IPL-17O-3006
18		not from this study	not from this study	2021-05-22 23:05:59	IPL-17O-3007
18		not from this study	not from this study	2021-05-23 12:42:05	IPL-17O-3008
18		not from this study	not from this study	2021-05-23 21:00:27	IPL-17O-3009
18		not from this study	not from this study	2021-05-24 13:25:15	IPL-17O-3010
18	1	CarbonateStd	102-GC-AZ01	2021-05-24 16:17:21	IPL-17O-3011	1.3012	0.00775696	2.07745	0.00140654	8.67717	16.5881	-81.3188
18	1	CarbonateStd	102-GC-AZ01	2021-05-24 18:55:26	IPL-17O-3012	0.911732	0.00408163	1.29312	0.00128987	8.27187	15.7729	-56.2029
18		not from this study	not from this study	2021-05-25 18:24:36	IPL-17O-3015
18		not from this study	not from this study	2021-05-25 20:41:59	IPL-17O-3016
18		not from this study	not from this study	2021-05-26 14:35:33	IPL-17O-3018
18		not from this study	not from this study	2021-05-26 16:57:27	IPL-17O-3019
18		not from this study	not from this study	2021-05-26 19:37:34	IPL-17O-3020
18		not from this study	not from this study	2021-05-26 22:03:52	IPL-17O-3021
18	1	PhosphateStd	USGS80	2021-05-27 00:15:57	IPL-17O-3022	-4.33804	0.00377447	-8.40967	0.00139135	6.27361	12.3065	-224.241
18	1	PhosphateStd	USGS80	2021-05-27 10:30:05	IPL-17O-3023	-4.66006	0.00446632	-8.98824	0.00163537	5.93532	11.6971	-240.754
18	1	PhosphateStd	USGS80	2021-05-27 13:06:06	IPL-17O-3024	-4.32877	0.00424427	-8.38166	0.00141072	6.28802	12.3448	-230.018
18		not from this study	not from this study	2021-05-27 15:22:19	IPL-17O-3025
18		not from this study	not from this study	2021-05-27 17:42:39	IPL-17O-3026
18		not from this study	not from this study	2021-05-27 19:54:39	IPL-17O-3027
18	1	CarbonateStd	102-GC-AZ01	2021-05-28 16:42:33	IPL-17O-3029	1.17628	0.00500992	1.81061	0.00129866	8.58091	16.3727	-63.872
18		not from this study	not from this study	2021-06-01 12:06:54	IPL-17O-3030
18		not from this study	not from this study	2021-06-01 14:44:48	IPL-17O-3031
18		not from this study	not from this study	2021-06-01 17:22:29	IPL-17O-3032
18		not from this study	not from this study	2021-06-01 20:31:00	IPL-17O-3033
18	1	Carbonate	SM7-12.5	2021-06-01 23:11:14	IPL-17O-3034	4.32881	0.0035254	7.8089	0.00143479	11.9018	22.666	-65.8925
18	1	Carbonate	SM7-12.5	2021-06-02 11:51:58	IPL-17O-3035	3.62226	0.00423006	6.47932	0.00155959	11.1709	21.2974	-74.1329
18		not from this study	not from this study	2021-06-02 14:31:00	IPL-17O-3036
18		not from this study	not from this study	2021-06-02 17:11:57	IPL-17O-3037
18		not from this study	not from this study	2021-06-02 19:52:16	IPL-17O-3038
18		not from this study	not from this study	2021-06-02 22:39:22	IPL-17O-3039
18		not from this study	not from this study	2021-06-03 12:32:35	IPL-17O-3040
18		not from this study	not from this study	2021-06-03 16:38:52	IPL-17O-3041
18		not from this study	not from this study	2021-06-03 19:23:03	IPL-17O-3042
18		not from this study	not from this study	2021-06-03 22:01:29	IPL-17O-3043
18		not from this study	not from this study	2021-06-04 12:55:16	IPL-17O-3044
18		not from this study	not from this study	2021-06-04 15:30:58	IPL-17O-3045
18	1	Carbonate	SM7-370	2021-06-04 18:28:09	IPL-17O-3046	5.60397	0.00358149	10.2341	0.00145729	13.251	25.2162	-63.1112
18	1	Carbonate	SM7-370	2021-06-04 20:59:38	IPL-17O-3047	5.7928	0.00419109	10.6124	0.00161421	13.4479	25.6082	-73.1854
18	1	PhosphateStd	USGS81	2021-06-07 12:39:53	IPL-17O-3048	4.71372	0.00406621	9.01243	0.00179278	15.9359	30.8654	-361.04
18		not from this study	not from this study	2021-06-08 10:14:32	IPL-17O-3054
18		not from this study	not from this study	2021-06-08 12:30:23	IPL-17O-3055
18		not from this study	not from this study	2021-06-08 15:01:18	IPL-17O-3056
18		not from this study	not from this study	2021-06-09 11:29:18	IPL-17O-3059
18	1	WaterStd	SMOW	2021-06-09 17:28:29	IPL-17O-3063	-10.1587	0.00394907	-19.7582	0.00137784	0.192071	0.367171	-1.79559
18	1	WaterStd	SLAP	2021-06-10 10:34:50	IPL-17O-3066	-38.7327	0.00634695	-72.7324	0.00818283	-30.8016	-58.4014	34.3421
18	1	WaterStd	SLAP	2021-06-10 12:40:42	IPL-17O-3067	-38.5645	0.00444261	-72.4129	0.0029346	-30.6155	-58.035	26.9685
18	1	WaterStd	SLAP	2021-06-10 14:37:49	IPL-17O-3068	-38.7447	0.00386412	-72.7289	0.00225148	-30.8134	-58.3948	19.1032
18	1	WaterStd	SMOW	2021-06-10 18:43:47	IPL-17O-3070	-10.5187	0.00464362	-20.44	0.00115057	-0.183642	-0.351212	1.79782
18	2	WaterStd	SMOW	2021-06-14 13:23:35	IPL-17O-3075	-10.2938	0.00363199	-20.046	0.00126912	-0.012815	-0.0345147	5.40882
18	2	WaterStd	SMOW	2021-06-14 15:14:20	IPL-17O-3076	-10.2699	0.0039536	-19.996	0.00161599	0.0136356	0.0209607	2.56832
18	2	WaterStd	SMOW	2021-06-14 17:04:47	IPL-17O-3077	-10.2759	0.00408204	-19.9993	0.00136745	0.00835297	0.0195453	-1.96696
18	2	WaterStd	SMOW	2021-06-14 18:55:16	IPL-17O-3078	-10.2925	0.0035053	-20.0232	0.0011961	-0.00809018	-0.00389142	-6.03551
18	2	WaterStd	SLAP	2021-06-14 21:18:41	IPL-17O-3079	-38.2435	0.00343816	-71.8165	0.00390213	-30.0347	-56.876	-4.18887
18	2	WaterStd	SLAP	2021-06-14 23:09:13	IPL-17O-3080	-38.3851	0.00471418	-72.0778	0.00205264	-30.1881	-57.1691	-2.76412
18	2	WaterStd	SLAP	2021-06-15 09:11:53	IPL-17O-3081	-38.6585	0.00552586	-72.5977	0.00701919	-30.4803	-57.7457	9.38576
18	2	WaterStd	SLAP	2021-06-15 11:16:26	IPL-17O-3082	-38.7961	0.00437609	-72.8611	0.00289378	-30.6293	-58.0413	16.5328
18	2	WaterStd	USGS-46	2021-06-16 13:16:44	IPL-17O-3086	-25.9164	0.00585136	-49.1785	0.0058765	-16.6565	-31.5732	14.1793
18	2	WaterStd	USGS-46	2021-06-16 15:07:17	IPL-17O-3087	-25.7077	0.00363206	-48.7986	0.00173011	-16.4308	-31.1527	17.8543
18	2	WaterStd	USGS-46	2021-06-16 16:59:00	IPL-17O-3088	-25.158	0.00404025	-47.7628	0.00179406	-15.8385	-30.0106	7.13007
18		not from this study	not from this study	2021-06-17 16:01:35	IPL-17O-3094
18		not from this study	not from this study	2021-06-17 18:16:08	IPL-17O-3095
18		not from this study	not from this study	2021-06-17 20:31:08	IPL-17O-3096
18		not from this study	not from this study	2021-06-18 12:01:11	IPL-17O-3097
18		not from this study	not from this study	2021-06-18 14:14:30	IPL-17O-3098
18		not from this study	not from this study	2021-06-18 16:31:45	IPL-17O-3099
18		not from this study	not from this study	2021-06-18 21:01:04	IPL-17O-3101
18	2	CarbonateStd	102-GC-AZ01	2021-06-21 16:28:16	IPL-17O-3103	0.476218	0.00439986	0.509087	0.000911896	7.74743	14.8026	-68.3158
18	2	CarbonateStd	102-GC-AZ01	2021-06-21 19:20:59	IPL-17O-3104	0.959143	0.00594276	1.43222	0.0072084	8.29005	15.8372	-71.9795
18	2	Carbonate	SM7-424.5	2021-06-22 13:52:33	IPL-17O-3106	4.97211	0.00513149	9.07427	0.00154321	12.7833	24.3578	-77.6072
18	2	Carbonate	SM7-424.5	2021-06-22 15:19:54	IPL-17O-3107	5.43872	0.00388875	9.94271	0.00504806	13.3033	25.3211	-66.2455
18	2	CarbonateStd	IAEA-C1	2021-06-22 19:11:39	IPL-17O-3108	6.75644	0.00426067	12.4966	0.00174738	14.7739	28.1483	-88.3737
18	2	CarbonateStd	IAEA-C1	2021-06-22 21:51:39	IPL-17O-3109	7.16322	0.0043503	13.2852	0.00242286	15.2284	29.0216	-94.9579
18	2	CarbonateStd	IAEA-603	2021-06-23 13:35:57	IPL-17O-3110	6.39282	0.00420673	11.8152	0.00222621	14.3816	27.418	-95.0436
18		not from this study	not from this study	2021-06-23 16:15:40	IPL-17O-3111
18		not from this study	not from this study	2021-06-23 18:56:21	IPL-17O-3112
18		not from this study	not from this study	2021-06-23 21:38:19	IPL-17O-3113
18		not from this study	not from this study	2021-06-24 11:20:22	IPL-17O-3114
18		not from this study	not from this study	2021-06-24 13:58:30	IPL-17O-3115
18		not from this study	not from this study	2021-06-24 16:36:35	IPL-17O-3116
18		not from this study	not from this study	2021-06-24 19:19:25	IPL-17O-3117
18	2	CarbonateStd	IAEA-C1	2021-06-25 12:48:56	IPL-17O-3119	6.52589	0.00341904	12.0834	0.00156154	14.5604	27.7708	-102.581
18		not from this study	not from this study	2021-06-25 15:59:34	IPL-17O-3120
18		not from this study	not from this study	2021-06-25 22:14:02	IPL-17O-3121
18	2	CarbonateStd	IAEA-603	2021-06-29 19:12:29	IPL-17O-3127	5.0333	0.00356044	9.26815	0.00275632	12.9652	24.7803	-118.814
18	2	CarbonateStd	IAEA-603	2021-06-29 21:49:07	IPL-17O-3128	6.78613	0.00315035	12.5978	0.00167685	14.9176	28.4644	-111.576
18	2	CarbonateStd	102-GC-AZ01	2021-06-30 20:50:23	IPL-17O-3132	1.9126	0.00390633	3.27069	0.00131078	9.49645	18.1486	-86.0001
18	2	CarbonateStd	102-GC-AZ01	2021-07-01 00:15:03	IPL-17O-3133	1.53052	0.00409607	2.52116	0.000934863	9.07052	17.3171	-72.9164
18		not from this study	not from this study	2021-07-01 11:16:37	IPL-17O-3134
18		not from this study	not from this study	2021-07-01 13:42:38	IPL-17O-3135
18		not from this study	not from this study	2021-07-01 21:37:52	IPL-17O-3137
18		not from this study	not from this study	2021-07-02 12:55:25	IPL-17O-3138
18		not from this study	not from this study	2021-07-02 20:05:51	IPL-17O-3140
18		not from this study	not from this study	2021-07-05 12:09:19	IPL-17O-3145
18		not from this study	not from this study	2021-07-05 13:59:45	IPL-17O-3146
18		not from this study	not from this study	2021-07-05 15:50:39	IPL-17O-3147
18		not from this study	not from this study	2021-07-05 19:23:47	IPL-17O-3148
18		not from this study	not from this study	2021-07-05 23:44:56	IPL-17O-3149
18		not from this study	not from this study	2021-07-06 09:40:18	IPL-17O-3150
18		not from this study	not from this study	2021-07-06 11:39:31	IPL-17O-3151
18		not from this study	not from this study	2021-07-06 13:38:58	IPL-17O-3152
18		not from this study	not from this study	2021-07-06 15:28:54	IPL-17O-3153
18		not from this study	not from this study	2021-07-06 17:26:07	IPL-17O-3154
18		not from this study	not from this study	2021-07-06 19:16:44	IPL-17O-3155
18		not from this study	not from this study	2021-07-07 11:50:08	IPL-17O-3157
18		not from this study	not from this study	2021-07-07 13:48:52	IPL-17O-3158
18		not from this study	not from this study	2021-07-07 15:57:57	IPL-17O-3159
18		not from this study	not from this study	2021-07-07 18:22:57	IPL-17O-3160
18		not from this study	not from this study	2021-07-07 20:13:34	IPL-17O-3161
18		not from this study	not from this study	2021-07-08 09:33:58	IPL-17O-3162
18		not from this study	not from this study	2021-07-08 11:24:03	IPL-17O-3163
18		not from this study	not from this study	2021-07-08 13:14:35	IPL-17O-3164
18		not from this study	not from this study	2021-07-08 16:55:41	IPL-17O-3166
18		not from this study	not from this study	2021-07-08 18:45:48	IPL-17O-3167
18		not from this study	not from this study	2021-07-09 10:53:51	IPL-17O-3168
18		not from this study	not from this study	2021-07-09 13:25:20	IPL-17O-3169
18		not from this study	not from this study	2021-07-09 16:04:33	IPL-17O-3170
18	2	WaterStd	SLAP	2021-07-12 13:04:05	IPL-17O-3171	-38.2382	0.00413319	-71.7888	0.00289878	-29.6316	-56.0982	-11.7408
18	2	WaterStd	SLAP	2021-07-12 16:24:03	IPL-17O-3172	-38.1719	0.00405734	-71.6665	0.00438264	-29.5573	-55.9563	-12.3756
18	2	WaterStd	SLAP	2021-07-12 19:00:36	IPL-17O-3174	-38.8656	0.00409247	-72.9535	0.00192417	-30.3124	-57.4083	-0.866401
18	2	WaterStd	SLAP	2021-07-12 20:54:05	IPL-17O-3175	-38.9061	0.00408564	-73.0399	0.00210917	-30.3555	-57.5039	6.53319
18	2	WaterStd	USGS-46	2021-07-12 22:45:57	IPL-17O-3176	-25.816	0.00351211	-48.9897	0.00172583	-16.1694	-30.6537	15.754
18	2	WaterStd	USGS-46	2021-07-13 09:26:46	IPL-17O-3177	-25.7023	0.00467591	-48.7745	0.00615328	-16.0407	-30.4046	12.9756
18	2	WaterStd	SMOW	2021-07-13 11:35:42	IPL-17O-3178	-10.8077	0.00406607	-20.9905	0.00123783	-0.141781	-0.264463	-2.14465
18	2	WaterStd	SMOW	2021-07-13 13:26:19	IPL-17O-3179	-10.6864	0.00449216	-20.7618	0.00137869	-0.0121668	-0.0180967	-2.61181
18	2	WaterStd	SMOW	2021-07-13 15:17:58	IPL-17O-3180	-10.6332	0.00404573	-20.6704	0.00129997	0.0451931	0.0816209	2.09724
18	2	WaterStd	SMOW	2021-07-13 17:08:03	IPL-17O-3181	-10.5753	0.00443727	-20.5627	0.00153811	0.107654	0.198779	2.69863
18		not from this study	not from this study	2021-07-13 19:35:25	IPL-17O-3182
18		not from this study	not from this study	2021-07-14 09:42:40	IPL-17O-3183
18		not from this study	not from this study	2021-07-14 11:37:08	IPL-17O-3184
18		not from this study	not from this study	2021-07-14 13:52:24	IPL-17O-3185
18		not from this study	not from this study	2021-07-14 15:49:42	IPL-17O-3186
18		not from this study	not from this study	2021-07-14 17:57:59	IPL-17O-3187
18		not from this study	not from this study	2021-07-14 19:48:36	IPL-17O-3188
18		not from this study	not from this study	2021-07-15 09:31:58	IPL-17O-3189
18		not from this study	not from this study	2021-07-15 11:28:16	IPL-17O-3190
18		not from this study	not from this study	2021-07-15 13:18:58	IPL-17O-3191
18		not from this study	not from this study	2021-07-15 15:13:24	IPL-17O-3192
18		not from this study	not from this study	2021-07-15 17:07:49	IPL-17O-3193
18	2	CarbonateStd	102-GC-AZ01	2021-07-19 21:01:10	IPL-17O-3204	0.983646	0.00424155	1.49051	0.0012204	8.7484	16.7101	-74.5322
18	2	CarbonateStd	102-GC-AZ01	2021-07-20 15:02:45	IPL-17O-3205	0.145942	0.00495045	-0.120241	0.0012799	7.82136	14.932	-62.7282
18	2	CarbonateStd	102-GC-AZ01	2021-07-20 17:46:06	IPL-17O-3206	0.674763	0.00501083	0.876119	0.00628983	8.4149	16.0489	-58.899
18	2	CarbonateStd	IAEA-C1	2021-07-21 15:56:20	IPL-17O-3208	6.33339	0.00325912	11.7096	0.00137832	14.7466	28.1097	-95.3012
18	2	CarbonateStd	IAEA-603	2021-07-21 19:20:10	IPL-17O-3209	6.88117	0.00404176	12.7624	0.00114456	15.3584	29.2761	-99.3342
18	2	CarbonateStd	102-GC-AZ01	2021-07-24 20:28:44	IPL-17O-3219	-0.231376	0.00354953	-0.805664	0.00120848	7.46471	14.2869	-78.7838
18	2	CarbonateStd	102-GC-AZ01	2021-07-26 13:22:18	IPL-17O-3220	-0.361654	0.0033888	-1.05482	0.00184266	7.34479	14.0571	-77.3647
18		not from this study	not from this study	2021-07-26 20:36:18	IPL-17O-3221
18		not from this study	not from this study	2021-07-26 23:18:24	IPL-17O-3222
18	2	CarbonateStd	IAEA-C1	2021-07-27 17:34:39	IPL-17O-3224	6.85166	0.00295245	12.6979	0.00137871	15.4162	29.3754	-94.018
18		not from this study	not from this study	2021-07-27 20:22:52	IPL-17O-3225
18		not from this study	not from this study	2021-07-27 23:02:00	IPL-17O-3226
18		not from this study	not from this study	2021-07-28 12:45:06	IPL-17O-3227
18		not from this study	not from this study	2021-07-28 15:28:06	IPL-17O-3228
18		not from this study	not from this study	2021-07-28 21:28:30	IPL-17O-3229
18		not from this study	not from this study	2021-07-29 13:44:18	IPL-17O-3230
18		not from this study	not from this study	2021-07-29 17:57:48	IPL-17O-3231
