# Supplementary material for: Asian summer monsoon variability across Termination II and implications for ice age terminations
Source: Nat Commun. 2025 May 30;16:5025. doi: 10.1038/s41467-025-60398-w (PMC12125170; doi:10.1038/s41467-025-60398-w)
Supplement: Supplementary file 3 — Source Data [file 41467_2025_60398_MOESM3_ESM.zip › Source Data/Source data and code for Supplementary Figure 5/data/tradData_cc_ChineseCaves.xlsx]

## Sheet: Sheet1
Traditional stable isotope data - carbonates
Analysis	Time	Date	Sample	Line	Indent	sampleID	PI	Samp44	Ref44	d13C_raw	d13C_std	d18O_raw	d18O_std	d13C	d18O	cave	apprx_age
7923	20:29:45	04/09/2021	7	2	G72-6	SM7-12.5	Huth	3375.16	3422.18	-4.143	0.004	-4.129	0.006	-7.92978	-8.5478	shima	13414.3
7924	20:57:59	04/09/2021	8	1	G72-7	SM7-370	Huth	2885.55	2914.74	-5.629	0.004	-1.226	0.006	-9.42453	-5.69389	shima	15754.4
7925	21:35:56	04/09/2021	8	2	G72-8	SM7-184	Huth	4997.77	5120.59	-3.928	0.003	-3.078	0.006	-7.71352	-7.51457	shima	14559.7
8066	20:22:09	06/23/2021	6	2	53	SM7-424.5	Huth	5049	5125.28	-4.312	0.004	-0.286	0.007	-8.09978	-4.76979	shima	16095
8065	19:51:22	06/23/2021	6	1	50	SM7-449	Huth	5175.74	5250.84	-4.082	0.008	-2.269	0.005	-7.86843	-6.71925	shima	16252.7
